# Supplementary material for: PorinPredict: In Silico Identification of OprD Loss from WGS Data for Improved Genotype-Phenotype Predictions of P. aeruginosa Carbapenem Resistance
Source: Microbiol Spectr. 2023 Jan 30;11(2):e03588-22. doi: 10.1128/spectrum.03588-22 (PMC10100854; doi:10.1128/spectrum.03588-22)
Supplement: Supplemental file 1 — Supplemental material. Download spectrum.03588-22-s0001.xlsx, XLSX file, 0.5 MB [file spectrum.03588-22-s0001.xlsx]

## Sheet: S1
Supplementary Table S1: Accession numbers and characteristics of isolates included in the NCBI dataset.
NCBI acccession number	Assembly checkM completeness	Assembly checkM contamination	Assembly N50	Assembly size	P. aeruginosa clade	Sequence type (MLST)	PorinPredict: oprD promoter integrity (alignment coverage)	PorinPredict: oprD nucleotide sequence alignment coverage	PorinPredict: OprD variant hit (AA level)	PorinPredict: OprD alignment coverage (AA level)	PorinPredict: OprD sequence identity (%; AA level)	PorinPredict: OprD integrity (AA level)	PorinPredict: Missense/nonsense mutation	PorinPredict: predicted OprD loss	oprD c.380_381delTG frameshift	oprD c.1199_1200insC frameshift	QRDR mutations	sul1	qacEdelta1	DBGWAS phenotype
GCF_000014625	99.68	0.11	6537648	6537648	B	253	complete (100%)	1332/1332 (100%)	OprD_2	443/443 (100%)	100	intact - exact match		OprD intact	0	0	none	0	0	0
GCF_000148745	97.25	0.48	6866064	6866064	B	235	complete (100%)	1332/1332 (100%)	OprD_2	443/443 (100%)	100	intact - exact match		OprD intact	0	0	none	1	1	not included
GCF_000152545	97.61	0.53	6905121	6905121	A	-	complete (100%)	1326/1326 (100%)	OprD_1	441/441 (100%)	100	intact - exact match		OprD intact	0	0	none	0	0	0
GCF_000172395	99.63	0.83	22981	6040668	B	560	complete (100%)	207/1326 (15.61%)	no hit			truncated		OprD inactivated	0	0	none	0	0	not included
GCF_000215775	99.68	0.19	696624	6529310	A	175	complete (100%)	1326/1326 (100%)	OprD_1	441/441 (100%)	100	intact - exact match		OprD intact	0	0	none	1	1	not included
GCF_000223925	99.35	0.54	6801503	6849861	A	277	complete (100%)	1330/1332 (99.85%)	OprD_6	318/443 (71.8%)	99.7	frameshift indel		OprD inactivated	1	0	gyrA_D87G, gyrA_D87G	1	0	1
GCF_000223945	99.68	0.9	6742964	6742964	A	277	complete (100%)	1330/1332 (99.85%)	OprD_6	318/443 (71.8%)	99.7	frameshift indel		OprD inactivated	1	0	gyrA_D87G, gyrA_D87G, gyrA_D87G	1	0	not included
GCF_000233495	97.41	0.14	709633	6447478	B	971	complete (100%)	1326/1326 (100%)	OprD_3	441/441 (100%)	100	intact - exact match		OprD intact	0	0	none	0	0	not included
GCF_000247455	99.68	0.48	55690	6276335	A	549	complete (100%)	1332/1332 (100%)	OprD_4	443/443 (100%)	100	intact - exact match		OprD intact	0	0	none	0	0	not included
GCF_000265035	99.68	0.11	63052	6442902	A	2438	complete (100%)	1326/1326 (100%)	OprD_1	441/441 (100%)	100	intact - exact match		OprD intact	0	0	none	0	0	not included
GCF_000283055	99.29	1.29	43073	6776640	A	267	complete (100%)	1332/1332 (100%)	OprD_4	443/443 (100%)	100	intact - exact match		OprD intact	0	0	none	0	0	not included
GCF_000287815	99.66	0.11	63467	6040032	A	-	complete (100%)	1112/1326 (83.86%)	OprD_5	371/441 (84.1%)	99.5	truncated		OprD inactivated	0	0	none	0	0	not included
GCF_000297295	99.16	1.18	24659	7023810	A	2690	complete (100%)	1332/1332 (100%)	OprD_6	443/443 (100%)	100	intact - exact match		OprD intact	0	0	none	0	0	0
GCF_000297335	99.68	0.15	96634	6767129	B	253	complete (100%)	1332/1332 (100%)	OprD_2	443/443 (100%)	100	intact - exact match		OprD intact	0	0	none	0	0	not included
GCF_000341565	98.03	0.7	63156	6093587	A	788	complete (100%)	1326/1326 (100%)	OprD_1	441/441 (100%)	100	intact - exact match		OprD intact	0	0	none	0	0	not included
GCF_000408865	99.68	0.11	6408825	6408825	A	693	complete (100%)	1326/1326 (100%)	OprD_1	441/441 (100%)	100	intact - exact match		OprD intact	0	0	none	0	0	not included
GCF_000412355	99.2	0.79	35099	6883089	A	179	complete (100%)	1326/1326 (100%)	OprD_1	441/441 (100%)	100	intact - exact match		OprD intact	0	0	none	0	0	0
GCF_000412415	99.19	0.56	38232	6315759	A	-	complete (100%)	1326/1326 (100%)	OprD_1	441/441 (100%)	100	intact - exact match		OprD intact	0	0	none	0	0	not included
GCF_000412435	97.72	1.06	36377	6200514	A	689	complete (100%)	1326/1326 (100%)	OprD_1	441/441 (100%)	100	intact - exact match		OprD intact	0	0	none	0	0	not included
GCF_000412455	97.92	2.08	21827	6039843	A	810	complete (100%)	1332/1332 (100%)	OprD_6	443/443 (100%)	100	intact - exact match		OprD intact	0	0	none	0	0	not included
GCF_000414275	97.68	0.64	15933	6037773	A	549	complete (100%)	1332/1332 (100%)	OprD_4	443/443 (100%)	100	intact - exact match		OprD intact	0	0	none	0	0	0
GCF_000439875	99.51	0.11	3905665	6837757	A	155	complete (100%)	1326/1326 (100%)	OprD_1	441/441 (100%)	100	intact - exact match		OprD intact	0	0	none	0	0	not included
GCF_000455425	99.33	0.43	87472	6728294	A	17	complete (100%)	1327/1326 (100.08%)	OprD_1	399/441 (90.5%)	100	frameshift indel		OprD inactivated	0	1	none	0	0	not included
GCF_000455545	98.68	0.11	82268	6657892	A	2691	complete (100%)	1327/1326 (100.08%)	OprD_1	399/441 (90.5%)	100	frameshift indel		OprD inactivated	0	1	none	0	0	not included
GCF_000468555	99.59	0.11	6043974	6043974	A	549	complete (100%)	1332/1332 (100%)	OprD_4	443/443 (100%)	100	intact - exact match		OprD intact	0	0	none	0	0	not included
GCF_000478465	99.68	1.3	6160752	7495395	A	348	complete (100%)	1332/1332 (100%)	OprD_6	443/443 (100%)	100	intact - exact match		OprD intact	0	0	none	1	1	0
GCF_000480395	99.65	0.15	3710594	7102181	A	179	complete (100%)	1326/1326 (100%)	OprD_1	441/441 (100%)	100	intact - exact match		OprD intact	0	0	none	0	0	not included
GCF_000480455	100	0.43	5741985	6825599	A	164	complete (100%)	1326/1326 (100%)	OprD_1	441/441 (100%)	100	intact - exact match		OprD intact	0	0	none	0	0	not included
GCF_000480495	99.68	0.14	5299050	6896063	A	17	complete (100%)	1326/1326 (100%)	OprD_1	441/441 (100%)	100	intact - exact match		OprD intact	0	0	none	0	0	not included
GCF_000480535	99.68	0.14	1850265	6425959	A	1395	complete (100%)	1326/1326 (100%)	OprD_1	441/441 (100%)	100	intact - exact match		OprD intact	0	0	none	0	0	not included
GCF_000480595	99.68	0.11	4436932	6376256	A	1054	complete (100%)	1326/1326 (100%)	OprD_1	441/441 (100%)	100	intact - exact match		OprD intact	0	0	none	0	0	not included
GCF_000480665	99.68	0.11	3658378	6958408	A	155	complete (100%)	1326/1326 (100%)	OprD_1	441/441 (100%)	100	intact - exact match		OprD intact	0	0	none	0	0	0
GCF_000480705	99.35	0.11	1959907	6997218	B	298	complete (100%)	1332/1332 (100%)	OprD_2	443/443 (100%)	100	intact - exact match		OprD intact	0	0	none	0	0	not included
GCF_000480745	99.35	0.51	1824146	6740642	B	309	complete (100%)	1326/1326 (100%)	OprD_3	441/441 (100%)	100	intact - exact match		OprD intact	0	0	none	0	0	0
GCF_000480805	99.68	0.11	5303848	6884660	B	235	complete (100%)	1333/1332 (100.08%)	OprD_2	327/443 (73.8%)	100	frameshift indel		OprD inactivated	0	0	gyrA_D87G, gyrA_D87G, gyrA_D87G	1	1	not included
GCF_000480865	99.35	0.43	4395580	7114505	B	235	complete (100%)	1308/1332 (98.2%)	OprD_2	435/443 (98.2%)	100	truncated		OprD inactivated	0	0	none	0	0	not included
GCF_000480905	99.68	2.22	1842058	7472177	A	-	complete (100%)	1260/1332 (94.59%)	OprD_6	419/443 (94.6%)	100	truncated		OprD inactivated	0	0	none	0	0	not included
GCF_000480945	99.68	0.11	2328485	6499542	A	589	complete (100%)	1326/1326 (100%)	OprD_1	441/441 (100%)	100	intact - exact match		OprD intact	0	0	none	0	0	0
GCF_000481005	99.68	0.11	4579559	6556485	A	1202	complete (100%)	1326/1326 (100%)	OprD_1	441/441 (100%)	100	intact - exact match		OprD intact	0	0	gyrA_D87G, gyrA_D87G	0	0	not included
GCF_000481065	99.68	0.78	1560393	7333384	B	667	complete (100%)	1326/1326 (100%)	OprD_5	441/441 (100%)	100	intact - exact match		OprD intact	0	0	none	0	0	0
GCF_000481105	99.68	0.17	3466653	6913651	A	17	complete (100%)	1326/1326 (100%)	OprD_1	441/441 (100%)	100	intact - exact match		OprD intact	0	0	none	0	0	0
GCF_000481145	99.68	1.8	1257250	7478313	A	252	complete (100%)	1326/1326 (100%)	OprD_1	441/441 (100%)	99.8	intact - missense mutation	D435E	OprD intact but rare AA substitution	0	0	none	0	0	not included
GCF_000481205	99.68	0.11	4829462	6337760	A	2625	complete (100%)	1326/1326 (100%)	OprD_1	441/441 (100%)	100	intact - exact match		OprD intact	0	0	none	0	0	not included
GCF_000481245	99.68	0.17	1679674	6932307	A	17	complete (100%)	1326/1326 (100%)	OprD_1	441/441 (100%)	100	intact - exact match		OprD intact	0	0	none	0	0	0
GCF_000481285	99.68	0.11	5702272	6484992	A	2632	complete (100%)	1326/1326 (100%)	OprD_1	441/441 (100%)	99.8	premature stop	Q427*	OprD inactivated	0	0	none	0	0	not included
GCF_000481345	99.68	0.11	2174498	6647246	A	2636	complete (100%)	1326/1326 (100%)	OprD_1	441/441 (100%)	100	intact - exact match		OprD intact	0	0	none	0	0	not included
GCF_000481405	99.68	0.11	3479107	6425058	A	192	complete (100%)	1326/1326 (100%)	OprD_1	441/441 (100%)	100	intact - exact match		OprD intact	0	0	none	0	0	not included
GCF_000481445	99.68	0.54	5120797	6704868	A	170	complete (100%)	1326/1326 (100%)	OprD_1	441/441 (100%)	100	intact - exact match		OprD intact	0	0	none	0	0	not included
GCF_000481485	99.68	0.11	1744029	7067580	A	27	complete (100%)	1326/1326 (100%)	OprD_1	441/441 (100%)	100	intact - exact match		OprD intact	0	0	none	0	0	not included
GCF_000481545	99.68	0.56	3616283	6524504	A	299	complete (100%)	1332/1332 (100%)	OprD_2	443/443 (100%)	100	intact - exact match		OprD intact	0	0	none	0	0	not included
GCF_000481605	99.68	0.11	5164862	6786304	A	845	complete (100%)	1326/1326 (100%)	OprD_1	441/441 (100%)	100	intact - exact match		OprD intact	0	0	none	0	0	not included
GCF_000481645	99.68	0.11	2023680	6893852	A	155	complete (100%)	1331/1326 (100.38%)	OprD_1	414/441 (93.9%)	99.5	frameshift indel		OprD inactivated	0	0	gyrA_D87G	0	0	not included
GCF_000481685	99.68	0.16	1773720	6489736	A	883	complete (100%)	1332/1332 (100%)	OprD_9	443/443 (100%)	100	intact - exact match		OprD intact	0	0	gyrA_D87G, gyrA_D87G	0	0	0
GCF_000481745	99.62	0.43	4416987	7000586	B	235	complete (100%)	1332/1332 (100%)	OprD_2	443/443 (100%)	100	intact - exact match		OprD intact	0	0	none	1	1	not included
GCF_000481805	99.35	0.15	2239180	6747104	B	235	complete (100%)	1332/1332 (100%)	OprD_2	443/443 (100%)	100	intact - exact match		OprD intact	0	0	none	1	1	0
GCF_000481845	99.68	0.11	4810656	6305169	A	2621	complete (100%)	1326/1326 (100%)	OprD_1	441/441 (100%)	100	intact - exact match		OprD intact	0	0	none	0	0	not included
GCF_000481885	99.4	0.11	1385135	6337920	A	1538	complete (100%)	1332/1332 (100%)	OprD_2	443/443 (100%)	99.5	premature stop	W138*	OprD inactivated	0	0	gyrA_D87G	0	0	not included
GCF_000481945	99.68	0.11	1653972	7031979	A	179	complete (100%)	1326/1326 (100%)	OprD_1	441/441 (100%)	100	intact - exact match		OprD intact	0	0	none	0	0	not included
GCF_000482005	99.68	0.11	1745640	6410798	A	41	complete (100%)	1332/1332 (100%)	OprD_2	443/443 (100%)	100	intact - exact match		OprD intact	0	0	none	0	0	0
GCF_000482025	99.68	0.11	3715191	6545433	A	2569	complete (100%)	1326/1326 (100%)	OprD_1	441/441 (100%)	100	intact - exact match		OprD intact	0	0	none	0	0	not included
GCF_000484545	99.68	0.11	6265484	6265484	A	549	complete (100%)	1332/1332 (100%)	OprD_4	443/443 (100%)	100	intact - exact match		OprD intact	0	0	none	0	0	0
GCF_000496455	98.7	0.61	7055752	7055752	A	395	complete (100%)	1326/1326 (100%)	OprD_1	441/441 (100%)	100	intact - exact match		OprD intact	0	0	gyrA_D87G, gyrA_D87G	1	1	not included
GCF_000496645	99.35	1.08	6309305	6309305	A	-	complete (100%)	1326/1326 (100%)	OprD_1	441/441 (100%)	100	intact - exact match		OprD intact	0	0	none	0	0	0
GCF_000504045	99.68	0.11	6580038	6580038	B	2689	complete (100%)	1326/1326 (100%)	OprD_3	441/441 (100%)	100	intact - exact match		OprD intact	0	0	none	0	0	not included
GCF_000504485	99.68	0.61	128849	6752247	A	252	complete (100%)	1326/1326 (100%)	OprD_1	441/441 (100%)	100	intact - exact match		OprD intact	0	0	none	0	0	not included
GCF_000506805	99.59	0.82	84034	7177216	B	313	complete (100%)	1326/1326 (100%)	OprD_3	441/441 (100%)	99.8	start loss	M1I	OprD inactivated	0	0	none	0	0	not included
GCF_000508765	99.68	0.45	6550070	6550070	A	146	complete (100%)	1326/1326 (100%)	OprD_1	441/441 (100%)	100	intact - exact match		OprD intact	0	0	gyrA_D87G	0	0	not included
GCF_000513235	99.59	0.51	502923	7155691	B	-	complete (100%)	1337/1332 (100.38%)	OprD_2	407/443 (91.9%)	99.5	frameshift indel		OprD inactivated	0	0	gyrA_D87G, gyrA_D87G	1	1	1
GCF_000520195	99.68	0.81	1099866	7532208	A	832	complete (100%)	1326/1326 (100%)	OprD_1	441/441 (100%)	100	intact - exact match		OprD intact	0	0	none	0	0	0
GCF_000520215	99.68	0.11	5056921	6564649	A	244	complete (100%)	1332/1332 (100%)	OprD_4	443/443 (100%)	100	intact - exact match		OprD intact	0	0	none	0	0	not included
GCF_000520275	99.68	0.27	1833965	6902063	A	390	complete (100%)	1326/1326 (100%)	OprD_1	441/441 (100%)	100	intact - exact match		OprD intact	0	0	none	0	0	0
GCF_000520335	99.35	0.35	1007507	6879810	B	926	complete (100%)	1332/1332 (100%)	OprD_2	443/443 (100%)	100	intact - exact match		OprD intact	0	0	none	0	0	0
GCF_000520375	99.68	0.43	5347633	6897657	A	277	complete (100%)	1332/1332 (100%)	OprD_6	443/443 (100%)	100	intact - exact match		OprD intact	0	0	gyrA_D87G	0	0	not included
GCF_000520415	99.68	0.11	1869121	6983036	A	179	complete (100%)	1326/1326 (100%)	OprD_1	441/441 (100%)	100	intact - exact match		OprD intact	0	0	none	0	0	not included
GCF_000524595	99.68	0.43	6433441	6433441	A	-	complete (100%)	1326/1326 (100%)	OprD_1	441/441 (100%)	100	intact - exact match		OprD intact	0	0	none	0	0	not included
GCF_000568215	99.68	0.43	4791879	6876775	A	17	complete (100%)	1326/1326 (100%)	OprD_1	441/441 (100%)	100	intact - exact match		OprD intact	0	0	none	0	0	not included
GCF_000583915	99.62	0.45	6467914	6467914	A	146	complete (100%)	1326/1326 (100%)	OprD_1	441/441 (100%)	100	intact - exact match		OprD intact	0	0	gyrA_D87G	0	0	not included
GCF_000583975	99.62	0.45	6509070	6509070	A	146	complete (100%)	1326/1326 (100%)	OprD_1	441/441 (100%)	100	intact - exact match		OprD intact	0	0	none	0	0	not included
GCF_000611975	99.62	0.35	53800	6708185	B	298	complete (100%)	1302/1332 (97.75%)	OprD_2	433/443 (97.7%)	100	truncated		OprD inactivated	0	0	none	0	0	not included
GCF_000611995	98.11	1.69	92875	6334014	A	463	complete (100%)	1326/1326 (100%)	OprD_5	441/441 (100%)	100	intact - exact match		OprD intact	0	0	none	0	0	not included
GCF_000626655	99.68	1.24	6444091	6944930	A	1129	complete (100%)	1326/1326 (100%)	OprD_1	441/441 (100%)	100	intact - exact match		OprD intact	0	0	none	1	1	not included
GCF_000629045	99.68	0.14	184163	6968002	A	959	complete (100%)	1332/1332 (100%)	OprD_4	443/443 (100%)	100	intact - exact match		OprD intact	0	0	gyrA_D87G	0	0	0
GCF_000629085	99.68	0.11	255683	6564975	A	260	complete (100%)	1326/1326 (100%)	OprD_1	441/441 (100%)	100	intact - exact match		OprD intact	0	0	none	0	0	not included
GCF_000629145	99.68	0.11	396829	6228468	A	901	complete (100%)	1326/1326 (100%)	OprD_1	441/441 (100%)	100	intact - exact match		OprD intact	0	0	none	0	0	not included
GCF_000629205	99.57	0.51	249383	6730147	A	500	complete (100%)	1326/1326 (100%)	OprD_1	441/441 (100%)	100	intact - exact match		OprD intact	0	0	none	0	0	not included
GCF_000629245	99.68	0.14	212112	6424850	A	796	complete (100%)	1326/1326 (100%)	OprD_1	441/441 (100%)	100	intact - exact match		OprD intact	0	0	none	0	0	not included
GCF_000629285	99.68	0.35	200958	6803620	A	347	complete (100%)	1326/1326 (100%)	OprD_1	441/441 (100%)	100	intact - exact match		OprD intact	0	0	none	0	0	not included
GCF_000629345	99.68	0.11	2593701	6280710	A	549	complete (100%)	1332/1332 (100%)	OprD_4	443/443 (100%)	100	intact - exact match		OprD intact	0	0	none	0	0	not included
GCF_000629405	99.68	0.11	4217286	6682553	A	395	complete (100%)	1326/1326 (100%)	OprD_1	441/441 (100%)	100	intact - exact match		OprD intact	0	0	none	0	0	not included
GCF_000629445	99.68	0.22	1770046	6924949	A	412	complete (100%)	1126/1326 (84.92%)	OprD_1	374/441 (84.8%)	100	truncated		OprD inactivated	0	0	none	0	0	not included
GCF_000629485	99.68	0.11	4044315	6442759	A	1800	complete (100%)	1326/1326 (100%)	OprD_5	441/441 (100%)	100	intact - exact match		OprD intact	0	0	none	0	0	not included
GCF_000629545	99.68	0.27	965054	6830794	A	390	complete (100%)	1326/1326 (100%)	OprD_1	441/441 (100%)	100	intact - exact match		OprD intact	0	0	none	0	0	not included
GCF_000629605	99.68	0.14	790316	6618671	B	1076	complete (100%)	1332/1332 (100%)	OprD_2	443/443 (100%)	100	intact - exact match		OprD intact	0	0	gyrA_D87G	0	0	0
GCF_000632755	99.68	0.11	283876	6296889	A	1059	complete (100%)	1326/1326 (100%)	OprD_5	441/441 (100%)	100	intact - exact match		OprD intact	0	0	none	0	0	not included
GCF_000647635	99.68	0.11	61485	6471810	A	183	complete (100%)	1326/1326 (100%)	OprD_5	441/441 (100%)	100	intact - exact match		OprD intact	0	0	none	0	0	0
GCF_000647935	99.62	0.11	712616	6192082	A	564	complete (100%)	1326/1326 (100%)	OprD_1	441/441 (100%)	100	intact - exact match		OprD intact	0	0	none	0	0	not included
GCF_000685845	99.68	1.73	1919834	6985358	A	155	complete (100%)	1326/1326 (100%)	OprD_1	441/441 (100%)	100	intact - exact match		OprD intact	0	0	none	0	0	0
GCF_000689435	98.94	0.11	89556	6889973	A	111	complete (100%)	1325/1326 (99.92%)	OprD_5	334/441 (75.7%)	99.7	frameshift indel		OprD inactivated	0	0	gyrA_D87G	1	1	not included
GCF_000698765	99.68	0.22	208052	6330017	A	241	complete (100%)	1332/1332 (100%)	OprD_9	443/443 (100%)	100	intact - exact match		OprD intact	0	0	none	0	0	not included
GCF_000709285	98.54	0.11	389700	6222092	A	-	complete (100%)	1332/1332 (100%)	OprD_2	443/443 (100%)	100	intact - exact match		OprD intact	0	0	none	0	0	not included
GCF_000743405	99.68	0.11	6820284	6820284	A	155	complete (100%)	1326/1326 (100%)	OprD_1	441/441 (100%)	100	intact - exact match		OprD intact	0	0	none	0	0	not included
GCF_000756575	99.59	0.32	68712	6410746	A	1232	complete (100%)	1332/1332 (100%)	OprD_7	443/443 (100%)	99.8	intact - missense mutation	G152R	OprD intact but rare AA substitution	0	0	none	0	0	0
GCF_000783275	99.33	0.19	80784	6980658	C1	-	complete (100%)	1325/1326 (99.92%)	OprD_5	409/441 (92.7%)	99	frameshift indel		OprD inactivated	0	0	gyrA_D87G, gyrA_D87G, gyrA_D87G	1	1	1
GCF_000789495	99.07	0.14	276610	6673047	B	560	complete (100%)	1085/1326 (81.83%)	OprD_3	362/441 (82.1%)	99.7	truncated		OprD inactivated	0	0	gyrA_D87G, gyrA_D87G	0	0	1
GCF_000789535	99.27	0.11	210642	6750744	A	233	complete (100%)	1158/1326 (87.33%)	OprD_1	387/441 (87.8%)	99.7	truncated		OprD inactivated	0	0	gyrA_D87G, gyrA_D87G	1	0	not included
GCF_000789555	99.68	1.27	263817	7049244	A	1960	complete (100%)	1333/1332 (100.08%)	no hit			frameshift indel		OprD inactivated	0	0	gyrA_D87G	1	0	not included
GCF_000789635	98.86	0.49	204440	6737478	B	235	complete (100%)	1332/1332 (100%)	OprD_2	443/443 (100%)	100	intact - exact match		OprD intact	0	0	gyrA_D87G, gyrA_D87G, gyrA_D87G	1	1	0
GCF_000789705	98.19	0.2	92017	6620091	B	253	complete (100%)	1332/1332 (100%)	OprD_2	443/443 (100%)	100	intact - exact match		OprD intact	0	0	gyrA_D87G	0	0	not included
GCF_000789745	99.32	0.32	126703	6819636	A	-	complete (100%)	1325/1326 (99.92%)	OprD_5	363/441 (82.3%)	99.7	frameshift indel		OprD inactivated	0	0	none	1	1	1
GCF_000789785	99.45	0.32	130979	6729517	B	253	complete (100%)	1171/1332 (87.91%)	OprD_2	389/443 (87.8%)	100	truncated		OprD inactivated	0	0	none	1	1	not included
GCF_000789835	99.01	0.15	119776	6617149	A	395	complete (100%)	1326/1326 (100%)	OprD_1	441/441 (100%)	100	intact - exact match		OprD intact	0	0	none	0	0	not included
GCF_000789905	99.59	0.9	148576	6829167	A	277	complete (100%)	1330/1332 (99.85%)	OprD_6	318/443 (71.8%)	99.7	frameshift indel		OprD inactivated	1	0	gyrA_D87G, gyrA_D87G	1	1	not included
GCF_000789935	99.31	0.52	226385	7200225	A	395	complete (100%)	1326/1326 (100%)	OprD_1	441/441 (100%)	100	intact - exact match		OprD intact	0	0	none	1	1	not included
GCF_000789975	99.14	0.19	407277	6253654	A	241	complete (100%)	1332/1332 (100%)	OprD_9	443/443 (100%)	100	intact - exact match		OprD intact	0	0	none	0	0	0
GCF_000790035	99.65	0.11	133590	6527863	A	640	complete (100%)	1326/1326 (100%)	OprD_5	441/441 (100%)	100	intact - exact match		OprD intact	0	0	none	0	0	not included
GCF_000790105	98.98	0.73	116123	7067572	A	621	complete (100%)	1326/1326 (100%)	OprD_5	441/441 (100%)	100	intact - exact match		OprD intact	0	0	gyrA_D87G, gyrA_D87G	1	1	not included
GCF_000790145	98.51	1.57	75585	7069693	B	357	complete (100%)	1326/1326 (100%)	OprD_3	441/441 (100%)	100	intact - exact match		OprD intact	0	0	gyrA_D87G, gyrA_D87G	1	1	not included
GCF_000790185	99.29	0.87	122275	6894960	B	357	complete (100%)	1307/1326 (98.57%)	OprD_3	345/441 (78.2%)	100	truncated		OprD inactivated	0	0	gyrA_D87G	1	0	not included
GCF_000790245	99.12	0.11	121958	6390696	A	2572	complete (100%)	1326/1326 (100%)	OprD_1	441/441 (100%)	100	intact - exact match		OprD intact	0	0	none	0	0	not included
GCF_000790305	99.43	0.15	152595	6899104	B	298	complete (100%)	1332/1332 (100%)	OprD_2	443/443 (100%)	99.8	premature stop	K337*	OprD inactivated	0	0	gyrA_D87G, gyrA_D87G	0	0	not included
GCF_000790345	99.53	0.13	165967	6697373	B	309	complete (100%)	1326/1326 (100%)	OprD_3	441/441 (100%)	100	intact - exact match		OprD intact	0	0	none	0	0	0
GCF_000790385	98.58	0.22	92412	6259215	A	883	complete (100%)	1332/1332 (100%)	OprD_9	443/443 (100%)	100	intact - exact match		OprD intact	0	0	none	0	0	0
GCF_000790445	99.59	0.11	266344	6386042	A	2717	complete (100%)	1326/1326 (100%)	OprD_1	441/441 (100%)	100	intact - exact match		OprD intact	0	0	none	0	0	not included
GCF_000790505	99.08	0.49	108941	6953921	A	606	complete (100%)	1326/1326 (100%)	OprD_1	441/441 (100%)	99.8	premature stop	W277*	OprD inactivated	0	0	gyrA_D87G, gyrA_D87G	0	0	not included
GCF_000790545	99.51	0.18	225987	6864034	A	175	complete (100%)	1326/1326 (100%)	OprD_1	441/441 (100%)	100	intact - exact match		OprD intact	0	0	gyrA_D87G, gyrA_D87G	1	1	not included
GCF_000790585	99.12	0.11	164997	6776478	B	253	complete (100%)	1332/1332 (100%)	OprD_2	443/443 (100%)	100	intact - exact match		OprD intact	0	0	none	1	1	0
GCF_000790645	99	0.6	220365	6309393	B	701	complete (100%)	1326/1326 (100%)	OprD_3	441/441 (100%)	100	intact - exact match		OprD intact	0	0	none	0	0	not included
GCF_000790705	99.27	0.11	147734	7057811	A	111	complete (100%)	1325/1326 (99.92%)	OprD_5	333/441 (75.5%)	100	frameshift indel		OprD inactivated	0	0	none	1	1	1
GCF_000790735	99.68	0.11	87988	6739630	A	2725	complete (100%)	1326/1326 (100%)	OprD_1	441/441 (100%)	100	intact - exact match		OprD intact	0	0	none	0	0	not included
GCF_000790785	99.59	0.11	148493	6680559	A	606	complete (100%)	1326/1326 (100%)	OprD_1	441/441 (100%)	100	intact - exact match		OprD intact	0	0	none	0	0	0
GCF_000790835	99.51	0.15	152600	6898282	B	298	complete (100%)	1332/1332 (100%)	OprD_2	443/443 (100%)	99.8	premature stop	K337*	OprD inactivated	0	0	gyrA_D87G, gyrA_D87G	0	0	1
GCF_000790905	98.25	0.51	100988	6769601	A	395	complete (100%)	1326/1326 (100%)	OprD_1	441/441 (100%)	100	intact - exact match		OprD intact	0	0	none	0	0	0
GCF_000790935	98.23	0.81	161086	7003752	B	308	complete (100%)	1331/1332 (99.92%)	no hit			frameshift indel		OprD inactivated	0	0	none	0	0	not included
GCF_000790985	99.43	0.11	165019	6703034	B	253	complete (100%)	1332/1332 (100%)	OprD_2	443/443 (100%)	100	intact - exact match		OprD intact	0	0	none	0	0	not included
GCF_000791035	98.83	0.11	117424	6577690	B	253	complete (100%)	1332/1332 (100%)	OprD_2	443/443 (100%)	100	intact - exact match		OprD intact	0	0	none	0	0	0
GCF_000791105	99.43	0.84	68946	6881448	C2	-	complete (100%)	1326/1326 (100%)	OprD_14	441/441 (100%)	100	intact - exact match		OprD intact	0	0	none	0	0	0
GCF_000791145	99.17	0.76	97011	6846030	A	1721	complete (100%)	1326/1326 (100%)	OprD_1	441/441 (100%)	100	intact - exact match		OprD intact	0	0	none	0	0	not included
GCF_000791185	99.51	0.15	159132	6839077	A	233	complete (100%)	1326/1326 (100%)	OprD_1	441/441 (100%)	99.8	intact - missense mutation	Y397N	OprD intact but rare AA substitution	0	0	gyrA_D87G, gyrA_D87G, gyrA_D87G	1	0	0
GCF_000791235	99.19	0.11	211383	6438293	B	1086	complete (100%)	1326/1326 (100%)	OprD_5	441/441 (100%)	100	intact - exact match		OprD intact	0	0	none	0	0	0
GCF_000791305	99.59	0.81	184284	6885375	A	267	complete (100%)	1332/1332 (100%)	OprD_4	443/443 (100%)	100	intact - exact match		OprD intact	0	0	none	0	0	not included
GCF_000791345	99.37	0.78	139009	6250531	A	1743	complete (100%)	1326/1326 (100%)	OprD_1	441/441 (100%)	100	intact - exact match		OprD intact	0	0	none	0	0	not included
GCF_000791385	99.03	0.15	135285	6647129	B	298	complete (100%)	1332/1332 (100%)	OprD_2	443/443 (100%)	99.8	premature stop	Q30*	OprD inactivated	0	0	gyrA_D87G, gyrA_D87G	1	1	not included
GCF_000791445	99.68	0.11	188562	6592636	A	27	complete (98.57%)	1322/1326 (99.7%)	OprD_1	440/441 (99.8%)	99.8	multiple indels/other rearrangement		OprD inactivated	0	0	gyrA_D87G, gyrA_D87G	0	0	1
GCF_000791495	99.02	0.89	228091	6899528	B	235	complete (100%)	1322/1332 (99.25%)	OprD_2	378/443 (85.3%)	100	frameshift indel		OprD inactivated	0	0	none	1	1	not included
GCF_000791545	99.49	0.11	131987	6876017	A	621	complete (100%)	1121/1326 (84.54%)	OprD_5	373/441 (84.6%)	99.7	truncated		OprD inactivated	0	0	gyrA_D87G, gyrA_D87G	1	1	not included
GCF_000791585	99.07	0.43	135903	6365190	A	2069	complete (100%)	1326/1326 (100%)	OprD_1	441/441 (100%)	100	intact - exact match		OprD intact	0	0	none	0	0	not included
GCF_000791635	99.68	0.14	205691	6375222	A	260	complete (100%)	1326/1326 (100%)	OprD_1	441/441 (100%)	100	intact - exact match		OprD intact	0	0	none	0	0	0
GCF_000791705	99.19	0.43	139717	6621214	C1	2410	complete (100%)	1326/1326 (100%)	OprD_5	441/441 (100%)	100	intact - exact match		OprD intact	0	0	none	0	0	not included
GCF_000791735	99.59	0.49	216070	6743682	B	773	complete (100%)	1332/1332 (100%)	OprD_2	443/443 (100%)	99.5	premature stop	W277*	OprD inactivated	0	0	gyrA_D87G	1	0	1
GCF_000791785	99.43	0.16	188840	6441305	A	500	complete (100%)	1327/1326 (100.08%)	OprD_1	399/441 (90.5%)	100	frameshift indel		OprD inactivated	0	1	none	0	0	not included
GCF_000791835	99.27	0.49	269271	7039582	A	-	complete (100%)	1326/1326 (100%)	OprD_1	441/441 (100%)	100	intact - exact match		OprD intact	0	0	none	0	0	0
GCF_000791905	99.06	0.81	226972	7042523	A	-	complete (100%)	1326/1326 (100%)	OprD_1	441/441 (100%)	100	intact - exact match		OprD intact	0	0	none	0	0	0
GCF_000791945	98.12	0.43	89657	6832241	B	308	complete (100%)	1332/1332 (100%)	OprD_2	443/443 (100%)	100	intact - exact match		OprD intact	0	0	gyrA_D87G, gyrA_D87G	0	0	not included
GCF_000791985	99.59	0.32	211656	6608631	A	245	complete (100%)	1332/1332 (100%)	OprD_6	443/443 (100%)	100	intact - exact match		OprD intact	0	0	gyrA_D87G	0	0	not included
GCF_000792045	98.78	0.11	128495	6555614	A	1320	complete (100%)	1332/1332 (100%)	OprD_6	443/443 (100%)	100	intact - exact match		OprD intact	0	0	none	0	0	not included
GCF_000792095	98.63	0.21	188668	6369755	A	879	complete (100%)	1326/1326 (100%)	OprD_1	441/441 (100%)	100	intact - exact match		OprD intact	0	0	none	0	0	0
GCF_000792145	99.47	0.15	210958	6860916	A	233	complete (100%)	1326/1326 (100%)	OprD_1	441/441 (100%)	99.8	premature stop	W339*	OprD inactivated	0	0	gyrA_D87G, gyrA_D87G	1	1	not included
GCF_000792165	99.31	0.76	178310	7130480	A	244	complete (100%)	1333/1332 (100.08%)	OprD_4	401/443 (90.5%)	100	frameshift indel		OprD inactivated	0	1	gyrA_D87G, gyrA_D87G	0	0	not included
GCF_000792245	99.51	0.19	223663	6276540	A	274	complete (100%)	1326/1326 (100%)	OprD_1	441/441 (100%)	100	intact - exact match		OprD intact	0	0	none	0	0	not included
GCF_000792305	99.68	0.11	236516	7082650	A	111	complete (100%)	1325/1326 (99.92%)	OprD_5	333/441 (75.5%)	100	frameshift indel		OprD inactivated	0	0	gyrA_D87G	1	1	1
GCF_000792345	99.48	0.11	244224	6781336	B	1076	complete (100%)	1332/1332 (100%)	OprD_2	443/443 (100%)	100	intact - exact match		OprD intact	0	0	none	0	0	0
GCF_000792385	98.95	0.24	168861	6855155	B	298	complete (100%)	1332/1332 (100%)	OprD_2	443/443 (100%)	100	intact - exact match		OprD intact	0	0	none	0	0	0
GCF_000792445	99.68	0.11	236293	6549370	B	357	complete (100%)	1326/1326 (100%)	OprD_3	441/441 (100%)	99.8	premature stop	Q166*	OprD inactivated	0	0	none	0	0	not included
GCF_000792505	99.19	0.46	138377	6510002	A	2055	complete (100%)	1326/1326 (100%)	OprD_1	441/441 (100%)	100	intact - exact match		OprD intact	0	0	none	0	0	not included
GCF_000792545	98.81	0.13	104783	6476787	C1	2410	complete (100%)	1324/1326 (99.85%)	OprD_5	349/441 (79.1%)	100	frameshift indel		OprD inactivated	0	0	none	0	0	not included
GCF_000792575	99.19	0.11	214997	6459808	A	646	complete (100%)	1332/1332 (100%)	OprD_2	443/443 (100%)	100	intact - exact match		OprD intact	0	0	none	0	0	not included
GCF_000792635	98.67	0.17	182533	6427887	A	557	complete (100%)	1332/1332 (100%)	OprD_2	443/443 (100%)	100	intact - exact match		OprD intact	0	0	none	0	0	not included
GCF_000792705	99.68	0.22	220924	6802969	A	111	complete (100%)	1078/1326 (81.3%)	OprD_5	359/441 (81.4%)	100	truncated		OprD inactivated	0	0	gyrA_D87G, gyrA_D87G, gyrA_D87G	1	1	1
GCF_000792745	99.59	0.11	156263	6345076	B	-	complete (100%)	1326/1326 (100%)	OprD_3	441/441 (100%)	100	intact - exact match		OprD intact	0	0	none	0	0	0
GCF_000792785	99.47	0.49	165382	6832413	B	235	complete (100%)	1332/1332 (100%)	OprD_2	443/443 (100%)	99.8	premature stop	K296*	OprD inactivated	0	0	gyrA_D87G, gyrA_D87G, gyrA_D87G	1	1	not included
GCF_000792845	98.86	0.19	149050	6958019	A	111	complete (100%)	1326/1326 (100%)	OprD_5	441/441 (100%)	100	intact - exact match		OprD intact	0	0	gyrA_D87G, gyrA_D87G	0	0	not included
GCF_000792895	99.59	0.14	148212	6462525	A	252	complete (100%)	1326/1326 (100%)	OprD_1	441/441 (100%)	100	intact - exact match		OprD intact	0	0	none	0	0	0
GCF_000792945	99.39	0.11	226964	6400436	A	1033	complete (100%)	1326/1326 (100%)	OprD_1	441/441 (100%)	100	intact - exact match		OprD intact	0	0	none	0	0	not included
GCF_000792975	99.31	0.53	162327	6804229	B	235	complete (100%)	1332/1332 (100%)	OprD_2	443/443 (100%)	100	intact - exact match		OprD intact	0	0	gyrA_D87G, gyrA_D87G	1	1	0
GCF_000793045	98.08	0.51	158576	6717129	B	309	complete (100%)	1326/1326 (100%)	OprD_3	441/441 (100%)	100	intact - exact match		OprD intact	0	0	none	0	0	not included
GCF_000793105	99.3	0.11	211030	6219362	A	387	complete (100%)	1326/1326 (100%)	OprD_1	441/441 (100%)	100	intact - exact match		OprD intact	0	0	gyrA_D87G	0	0	not included
GCF_000793135	99.43	0.82	155421	6924072	A	234	complete (100%)	1325/1326 (99.92%)	OprD_5	334/441 (75.7%)	100	frameshift indel		OprD inactivated	0	0	none	0	0	not included
GCF_000793185	99.51	0.11	244540	6360589	A	2727	complete (100%)	1326/1326 (100%)	OprD_1	441/441 (100%)	100	intact - exact match		OprD intact	0	0	none	0	0	0
GCF_000793245	99.41	0.27	126438	6657813	B	313	complete (100%)	1326/1326 (100%)	OprD_3	441/441 (100%)	100	intact - exact match		OprD intact	0	0	none	0	0	0
GCF_000793295	99.59	0.11	133639	6832661	A	633	complete (100%)	1326/1326 (100%)	OprD_1	441/441 (100%)	100	intact - exact match		OprD intact	0	0	none	0	0	not included
GCF_000793345	99.51	0.21	140386	6687065	B	1560	incomplete (72.38%)	1149/1332 (86.26%)	OprD_2	382/443 (86.2%)	100	truncated		OprD inactivated	0	0	gyrA_D87G, gyrA_D87G	1	1	not included
GCF_000793385	98.41	0.11	209869	6437786	A	274	complete (100%)	1326/1326 (100%)	OprD_1	441/441 (100%)	100	intact - exact match		OprD intact	0	0	none	0	0	not included
GCF_000793445	99.59	0.27	204980	6856096	A	17	complete (100%)	1326/1326 (100%)	OprD_1	441/441 (100%)	100	intact - exact match		OprD intact	0	0	none	0	0	0
GCF_000793505	99.19	0.82	156641	7403124	A	17	complete (100%)	1206/1326 (90.95%)	OprD_1	401/441 (90.9%)	100	truncated		OprD inactivated	0	0	none	0	0	not included
GCF_000793595	98.25	0.7	121348	6351078	A	2719	complete (100%)	1299/1326 (97.96%)	OprD_5	432/441 (98%)	98	truncated		OprD inactivated	0	0	none	0	0	1
GCF_000793645	99.19	0.81	186713	6900154	B	308	complete (100%)	1020/1332 (76.58%)	OprD_2	339/443 (76.5%)	100	truncated		OprD inactivated	0	0	gyrA_D87G, gyrA_D87G	0	0	1
GCF_000793705	99.2	0.43	209074	6392112	A	2069	complete (100%)	1327/1326 (100.08%)	no hit			frameshift indel		OprD inactivated	0	0	none	0	0	not included
GCF_000793765	99.68	0.11	351213	6359186	A	266	complete (100%)	1326/1326 (100%)	OprD_1	441/441 (100%)	99.8	premature stop	Q422*	OprD inactivated	0	0	none	0	0	not included
GCF_000793805	99.53	0.11	131516	6815570	A	633	complete (100%)	1326/1326 (100%)	OprD_1	441/441 (100%)	100	intact - exact match		OprD intact	0	0	none	0	0	0
GCF_000793845	99.43	0.11	269560	6454858	A	1800	complete (100%)	1326/1326 (100%)	OprD_5	441/441 (100%)	100	intact - exact match		OprD intact	0	0	none	0	0	0
GCF_000793905	99.37	0.11	293581	6346157	A	-	complete (100%)	1326/1326 (100%)	OprD_1	441/441 (100%)	100	intact - exact match		OprD intact	0	0	none	0	0	not included
GCF_000793955	99.59	0.11	177534	6794620	B	298	complete (100%)	1245/1332 (93.47%)	OprD_2	414/443 (93.5%)	100	truncated		OprD inactivated	0	0	gyrA_D87G	0	0	not included
GCF_000794005	98.63	0.16	217233	6242056	A	1605	complete (100%)	1326/1326 (100%)	OprD_1	441/441 (100%)	100	intact - exact match		OprD intact	0	0	none	0	0	0
GCF_000794045	99.59	0.11	229539	6482138	A	527	complete (100%)	1325/1326 (99.92%)	no hit			frameshift indel		OprD inactivated	0	0	none	0	0	not included
GCF_000794095	99.68	0.11	307741	6764634	A	17	complete (100%)	1326/1326 (100%)	OprD_1	441/441 (100%)	100	intact - exact match		OprD intact	0	0	none	0	0	not included
GCF_000794185	99.35	0.49	151694	6816534	B	235	complete (100%)	1332/1332 (100%)	OprD_2	443/443 (100%)	100	intact - exact match		OprD intact	0	0	gyrA_D87G, gyrA_D87G	1	1	0
GCF_000794245	99.59	0.36	164815	6792091	A	244	complete (100%)	1332/1332 (100%)	OprD_4	443/443 (100%)	99.5	start loss	M1I	OprD inactivated	0	0	gyrA_D87G, gyrA_D87G	1	1	not included
GCF_000794285	99.51	0.27	128832	6500090	A	111	complete (100%)	1326/1326 (100%)	OprD_5	441/441 (100%)	99.8	intact - missense mutation	S278P	OprD intact but rare AA substitution	0	0	gyrA_D87G	0	0	not included
GCF_000794335	99.59	1.89	166929	7113432	A	767	complete (100%)	1332/1332 (100%)	OprD_6	443/443 (100%)	100	intact - exact match		OprD intact	0	0	gyrA_D87G	1	0	not included
GCF_000794425	99.57	0.11	330726	6317165	A	257	complete (100%)	1326/1326 (100%)	OprD_1	441/441 (100%)	100	intact - exact match		OprD intact	0	0	none	0	0	not included
GCF_000794455	99.68	0.57	149106	7094694	A	348	complete (100%)	1332/1332 (100%)	OprD_6	443/443 (100%)	100	intact - exact match		OprD intact	0	0	gyrA_D87G, gyrA_D87G	1	1	0
GCF_000794505	98.84	0.15	145054	7007711	A	2731	complete (100.48%)	1327/1326 (100.08%)	OprD_1	440/441 (99.8%)	100	frameshift indel		OprD inactivated	0	0	gyrA_D87G, gyrA_D87G, gyrA_D87G	1	1	not included
GCF_000794555	99.03	0.53	176973	6730564	B	235	complete (100%)	1332/1332 (100%)	OprD_2	443/443 (100%)	100	intact - exact match		OprD intact	0	0	gyrA_D87G, gyrA_D87G	1	1	not included
GCF_000794625	99.59	0.11	250757	6380431	A	1090	complete (100%)	1326/1326 (100%)	OprD_1	441/441 (100%)	99.8	premature stop	W277*	OprD inactivated	0	0	none	0	0	not included
GCF_000794665	98.78	0.14	96433	6757024	B	253	complete (100%)	1332/1332 (100%)	OprD_2	443/443 (100%)	100	intact - exact match		OprD intact	0	0	none	0	0	0
GCF_000794705	97.19	0.26	36421	6466880	A	463	complete (100%)	1326/1326 (100%)	OprD_5	441/441 (100%)	100	intact - exact match		OprD intact	0	0	none	1	1	0
GCF_000794745	98.89	0.51	73920	6990663	A	348	complete (100%)	1332/1332 (100%)	OprD_6	443/443 (100%)	100	intact - exact match		OprD intact	0	0	gyrA_D87G	0	0	not included
GCF_000794825	99.22	0.49	99631	6282527	A	116	complete (100%)	820/1326 (61.84%)	OprD_1	273/441 (61.9%)	100	truncated		OprD inactivated	0	0	gyrA_D87G	0	0	not included
GCF_000794865	98.9	0.68	97759	6885273	B	235	complete (100%)	1332/1332 (100%)	OprD_2	443/443 (100%)	100	intact - exact match		OprD intact	0	0	gyrA_D87G	1	1	not included
GCF_000794905	99.57	0.25	80934	7356424	A	111	complete (100%)	1325/1326 (99.92%)	OprD_5	398/441 (90.2%)	100	frameshift indel		OprD inactivated	0	0	gyrA_D87G	1	1	not included
GCF_000794965	99.04	0.11	135741	6231966	A	-	complete (100%)	1326/1326 (100%)	OprD_1	441/441 (100%)	100	intact - exact match		OprD intact	0	0	gyrA_D87G	0	0	0
GCF_000795025	99.45	0.11	169858	6316519	A	132	complete (100%)	1326/1326 (100%)	OprD_1	441/441 (100%)	100	intact - exact match		OprD intact	0	0	none	0	0	not included
GCF_000795065	99.27	0.11	217578	7093737	B	308	complete (100%)	1332/1332 (100%)	OprD_2	443/443 (100%)	100	intact - exact match		OprD intact	0	0	none	1	0	not included
GCF_000795105	99.23	0.49	268930	6843476	A	395	complete (100%)	1326/1326 (100%)	OprD_1	441/441 (100%)	100	intact - exact match		OprD intact	0	0	none	0	0	not included
GCF_000795165	99.68	0.14	269341	6295916	A	386	complete (100%)	1326/1326 (100%)	OprD_1	441/441 (100%)	100	intact - exact match		OprD intact	0	0	none	0	0	not included
GCF_000795225	99.3	0.14	210281	6364162	A	1122	complete (100%)	1326/1326 (100%)	OprD_1	441/441 (100%)	100	intact - exact match		OprD intact	0	0	none	0	0	not included
GCF_000795265	99.43	0.9	210078	6668034	A	277	complete (100%)	1330/1332 (99.85%)	OprD_6	318/443 (71.8%)	99.7	frameshift indel		OprD inactivated	1	0	gyrA_D87G, gyrA_D87G	1	1	1
GCF_000795305	99.39	0.49	131322	7034546	A	395	complete (100%)	1326/1326 (100%)	OprD_1	441/441 (100%)	100	intact - exact match		OprD intact	0	0	gyrA_D87G	0	0	not included
GCF_000795365	99.18	1.24	136398	7354112	A	179	complete (100%)	1326/1326 (100%)	OprD_1	441/441 (100%)	99.8	premature stop	W277*	OprD inactivated	0	0	gyrA_D87G	0	0	not included
GCF_000795425	99.68	0.11	221382	6958460	B	316	complete (100%)	1326/1326 (100%)	OprD_3	441/441 (100%)	100	intact - exact match		OprD intact	0	0	gyrA_D87G	1	0	0
GCF_000795465	99.32	0.11	231089	7040099	B	823	complete (100%)	1332/1332 (100%)	OprD_2	443/443 (100%)	100	intact - exact match		OprD intact	0	0	gyrA_D87G, gyrA_D87G	1	0	0
GCF_000795505	99.68	0.11	231089	7017824	B	823	complete (100%)	1332/1332 (100%)	OprD_2	443/443 (100%)	100	intact - exact match		OprD intact	0	0	gyrA_D87G, gyrA_D87G	1	0	not included
GCF_000795565	99.35	0.17	227582	6909435	A	244	complete (100%)	1332/1332 (100%)	OprD_4	443/443 (100%)	100	intact - exact match		OprD intact	0	0	gyrA_D87G, gyrA_D87G	1	0	not included
GCF_000795625	99.68	0.27	179588	6958295	A	167	complete (100%)	1326/1326 (100%)	OprD_1	441/441 (100%)	99.8	premature stop	W415*	OprD inactivated	0	0	gyrA_D87G, gyrA_D87G	1	1	not included
GCF_000795665	99.68	0.11	282286	6788523	A	233	complete (100%)	1158/1326 (87.33%)	OprD_1	387/441 (87.8%)	99.7	truncated		OprD inactivated	0	0	gyrA_D87G, gyrA_D87G	1	0	1
GCF_000795705	99.23	0.57	106219	6638060	B	235	complete (100%)	1332/1332 (100%)	OprD_2	443/443 (100%)	100	intact - exact match		OprD intact	0	0	gyrA_D87G, gyrA_D87G	1	1	not included
GCF_000795765	99.68	0.15	170599	6835254	B	235	complete (100%)	1332/1332 (100%)	OprD_2	443/443 (100%)	99.8	premature stop	Y294*	OprD inactivated	0	0	gyrA_D87G, gyrA_D87G	1	1	1
GCF_000795815	99.31	0.3	133569	6707536	B	235	complete (100%)	928/1332 (69.67%)	OprD_2	308/443 (69.5%)	100	truncated		OprD inactivated	0	0	gyrA_D87G, gyrA_D87G	1	1	not included
GCF_000795865	99.27	0.27	100659	7091089	A	111	no hit	499/1326 (37.63%)	no hit			truncated		OprD inactivated	0	0	gyrA_D87G, gyrA_D87G	1	1	not included
GCF_000795905	99.43	0.81	80494	6910404	A	233	complete (100%)	1326/1326 (100%)	OprD_1	441/441 (100%)	100	intact - exact match		OprD intact	0	0	gyrA_D87G, gyrA_D87G	1	1	not included
GCF_000795955	99.59	0.85	85199	6813733	B	235	complete (100%)	1332/1332 (100%)	OprD_2	443/443 (100%)	100	intact - exact match		OprD intact	0	0	gyrA_D87G, gyrA_D87G	1	1	0
GCF_000796025	99.27	0.11	92489	7081209	A	111	no hit	499/1326 (37.63%)	no hit			truncated		OprD inactivated	0	0	gyrA_D87G, gyrA_D87G	1	1	1
GCF_000796065	99.68	0.11	421826	6325978	B	365	complete (100%)	1326/1326 (100%)	OprD_3	441/441 (100%)	100	intact - exact match		OprD intact	0	0	none	0	0	not included
GCF_000796095	99.68	0.11	201514	6693786	B	773	complete (100%)	1332/1332 (100%)	OprD_2	443/443 (100%)	99.8	intact - missense mutation	V129I	OprD intact but rare AA substitution	0	0	none	0	0	not included
GCF_000796165	98.82	0.27	121894	6921381	B	235	complete (100%)	683/1332 (51.28%)	no hit			truncated		OprD inactivated	0	0	gyrA_D87G, gyrA_D87G	1	1	1
GCF_000796225	99.68	0.6	203471	6732223	B	235	complete (100%)	1331/1332 (99.92%)	OprD_2	302/443 (68.2%)	100	frameshift indel		OprD inactivated	0	0	gyrA_D87G, gyrA_D87G, gyrA_D87G	1	1	not included
GCF_000796255	99.35	0.11	164758	6714753	B	298	complete (100%)	1332/1332 (100%)	OprD_2	443/443 (100%)	99.8	premature stop	Q67*	OprD inactivated	0	0	gyrA_D87G, gyrA_D87G	0	0	not included
GCF_000796295	99.68	0.91	198210	7007955	B	2712	complete (100%)	1333/1332 (100.08%)	OprD_2	401/443 (90.5%)	100	frameshift indel		OprD inactivated	0	1	gyrA_D87G, gyrA_D87G	1	0	1
GCF_000796365	99.68	0.11	173805	7034157	A	111	complete (100%)	1325/1326 (99.92%)	OprD_5	390/441 (88.4%)	100	frameshift indel		OprD inactivated	0	0	gyrA_D87G, gyrA_D87G	1	1	not included
GCF_000796425	99.63	0.43	321099	6519283	B	1400	complete (100%)	1332/1332 (100%)	OprD_2	443/443 (100%)	100	intact - exact match		OprD intact	0	0	none	0	0	not included
GCF_000796465	99.68	0.14	376155	6661879	A	3170	complete (100%)	1326/1326 (100%)	OprD_1	441/441 (100%)	100	intact - exact match		OprD intact	0	0	none	0	0	not included
GCF_000796505	99.68	0.11	355626	6267671	A	871	complete (100%)	1332/1332 (100%)	OprD_2	443/443 (100%)	99.8	premature stop	E392*	OprD inactivated	0	0	none	0	0	not included
GCF_000796555	99.23	0.11	268904	6303512	A	389	complete (100%)	1326/1326 (100%)	OprD_1	441/441 (100%)	100	intact - exact match		OprD intact	0	0	gyrA_D87G	0	0	not included
GCF_000796615	99.52	0.11	211232	6250380	A	782	complete (100%)	1326/1326 (100%)	OprD_1	441/441 (100%)	99.8	premature stop	W277*	OprD inactivated	0	0	none	0	0	not included
GCF_000796655	99.57	0.11	156995	6323807	A	2706	complete (100%)	1331/1332 (99.92%)	OprD_6	282/443 (63.7%)	100	frameshift indel		OprD inactivated	0	0	none	0	0	not included
GCF_000796705	99.22	0.27	97688	6446111	A	-	complete (100%)	1326/1326 (100%)	OprD_1	441/441 (100%)	100	intact - exact match		OprD intact	0	0	gyrA_D87G	0	0	0
GCF_000796765	99.68	0.11	395575	6313502	A	-	complete (100%)	1332/1332 (100%)	OprD_2	443/443 (100%)	100	intact - exact match		OprD intact	0	0	none	0	0	not included
GCF_000796825	98.84	0.13	266391	6650984	A	17	complete (100%)	835/1326 (62.97%)	OprD_1	278/441 (63%)	100	truncated		OprD inactivated	0	0	gyrA_D87G	0	0	not included
GCF_000796865	99.47	0.15	131600	6594453	A	179	complete (100%)	1326/1326 (100%)	OprD_1	441/441 (100%)	100	intact - exact match		OprD intact	0	0	none	0	0	not included
GCF_000796905	99.4	0.22	100670	6168922	A	617	complete (100%)	1326/1326 (100%)	OprD_1	441/441 (100%)	99.8	premature stop	Q67*	OprD inactivated	0	0	gyrA_D87G	0	0	1
GCF_000796955	99.07	0.6	126271	6732273	A	389	complete (100%)	1326/1326 (100%)	OprD_1	441/441 (100%)	100	intact - exact match		OprD intact	0	0	none	0	0	not included
GCF_000797025	99.59	0.52	92164	6855346	B	235	complete (100%)	1332/1332 (100%)	OprD_2	443/443 (100%)	100	intact - exact match		OprD intact	0	0	gyrA_D87G, gyrA_D87G	1	1	not included
GCF_000797055	99.59	0.11	183454	6341911	A	1011	complete (100%)	1326/1326 (100%)	OprD_1	441/441 (100%)	100	intact - exact match		OprD intact	0	0	none	0	0	not included
GCF_000797105	99	0.52	155550	6445104	A	274	complete (100%)	1326/1326 (100%)	OprD_1	441/441 (100%)	100	intact - exact match		OprD intact	0	0	none	0	0	not included
GCF_000797165	99.24	0.5	229982	6740389	A	782	complete (100%)	1325/1326 (99.92%)	OprD_1	278/441 (63%)	100	frameshift indel		OprD inactivated	0	0	gyrA_D87G, gyrA_D87G	0	0	not included
GCF_000797225	99.68	0.11	189071	6360200	A	-	complete (100%)	1326/1326 (100%)	OprD_1	441/441 (100%)	100	intact - exact match		OprD intact	0	0	gyrA_D87G	0	0	0
GCF_000797265	99.11	0.11	182390	6290772	A	-	complete (100%)	1326/1326 (100%)	OprD_1	441/441 (100%)	100	intact - exact match		OprD intact	0	0	none	0	0	not included
GCF_000797305	98.3	0.11	147753	6243887	A	500	complete (100%)	1326/1326 (100%)	OprD_1	441/441 (100%)	100	intact - exact match		OprD intact	0	0	none	0	0	not included
GCF_000797355	99.19	0.11	116689	6535360	A	2708	complete (100%)	1326/1326 (100%)	OprD_5	441/441 (100%)	100	intact - exact match		OprD intact	0	0	gyrA_D87G	0	0	0
GCF_000816985	99.68	0.11	6603099	6603099	A	485	complete (100%)	1327/1326 (100.08%)	OprD_1	287/441 (65.1%)	100	frameshift indel		OprD inactivated	0	0	none	0	0	1
GCF_000817865	99.59	0.11	163659	6778788	A	260	complete (100%)	1330/1326 (100.3%)	OprD_1	375/441 (85%)	99.7	frameshift indel		OprD inactivated	0	0	gyrA_D87G, gyrA_D87G	1	0	1
GCF_000820805	99.68	0.6	258826	6493088	A	-	complete (100%)	1326/1326 (100%)	OprD_1	441/441 (100%)	100	intact - exact match		OprD intact	0	0	none	0	0	not included
GCF_000823925	99.68	0.45	425858	6457603	A	146	complete (100%)	1326/1326 (100%)	OprD_1	441/441 (100%)	100	intact - exact match		OprD intact	0	0	gyrA_D87G	0	0	0
GCF_000823985	99.59	1.59	388604	6475548	A	146	complete (100%)	1326/1326 (100%)	OprD_1	441/441 (100%)	100	intact - exact match		OprD intact	0	0	gyrA_D87G	0	0	0
GCF_000824045	99.59	0.45	425238	6455498	A	146	complete (100%)	1326/1326 (100%)	OprD_1	441/441 (100%)	100	intact - exact match		OprD intact	0	0	gyrA_D87G	0	0	not included
GCF_000824085	99.59	0.45	389021	6483658	A	146	complete (100%)	1326/1326 (100%)	OprD_1	441/441 (100%)	100	intact - exact match		OprD intact	0	0	gyrA_D87G	0	0	not included
GCF_000824125	99.68	0.45	388937	6458398	A	146	complete (100%)	1326/1326 (100%)	OprD_1	441/441 (100%)	100	intact - exact match		OprD intact	0	0	gyrA_D87G	0	0	not included
GCF_000824185	99.59	0.45	389118	6455127	A	146	complete (100%)	1326/1326 (100%)	OprD_1	441/441 (100%)	100	intact - exact match		OprD intact	0	0	gyrA_D87G	0	0	not included
GCF_000824245	99.59	0.45	389177	6483331	A	146	complete (100%)	1326/1326 (100%)	OprD_1	441/441 (100%)	100	intact - exact match		OprD intact	0	0	gyrA_D87G	0	0	0
GCF_000824285	99.59	0.45	388934	6454867	A	146	complete (100%)	1326/1326 (100%)	OprD_1	441/441 (100%)	100	intact - exact match		OprD intact	0	0	gyrA_D87G	0	0	not included
GCF_000824325	99.59	0.45	389187	6454937	A	146	complete (100%)	1326/1326 (100%)	OprD_1	441/441 (100%)	100	intact - exact match		OprD intact	0	0	gyrA_D87G	0	0	not included
GCF_000824385	99.59	0.45	388934	6455676	A	146	complete (100%)	1326/1326 (100%)	OprD_1	441/441 (100%)	100	intact - exact match		OprD intact	0	0	gyrA_D87G	0	0	0
GCF_000824445	99.68	0.45	388607	6457477	A	146	complete (100%)	1326/1326 (100%)	OprD_1	441/441 (100%)	100	intact - exact match		OprD intact	0	0	gyrA_D87G	0	0	not included
GCF_000824485	99.59	0.45	417552	6454631	A	146	complete (100%)	1326/1326 (100%)	OprD_1	441/441 (100%)	100	intact - exact match		OprD intact	0	0	gyrA_D87G	0	0	0
GCF_000824525	99.68	1.59	388700	6477116	A	146	complete (100%)	1326/1326 (100%)	OprD_1	441/441 (100%)	100	intact - exact match		OprD intact	0	0	gyrA_D87G	0	0	not included
GCF_000824585	99.59	0.45	388529	6455752	A	146	complete (100%)	1326/1326 (100%)	OprD_1	441/441 (100%)	100	intact - exact match		OprD intact	0	0	gyrA_D87G	0	0	not included
GCF_000824645	99.68	0.45	425748	6456940	A	146	complete (100%)	1326/1326 (100%)	OprD_1	441/441 (100%)	100	intact - exact match		OprD intact	0	0	gyrA_D87G	0	0	not included
GCF_000824685	99.59	0.45	388604	6455963	A	146	complete (100%)	1326/1326 (100%)	OprD_1	441/441 (100%)	100	intact - exact match		OprD intact	0	0	gyrA_D87G	0	0	0
GCF_000829275	99.68	0.49	6814936	6814936	B	235	complete (100%)	1332/1332 (100%)	OprD_2	443/443 (100%)	99.8	premature stop	W138*	OprD inactivated	0	0	gyrA_D87G, gyrA_D87G	1	1	not included
GCF_000937495	99.68	0.17	779683	6933068	A	244	complete (100%)	1332/1332 (100%)	OprD_4	443/443 (100%)	99.8	premature stop	W339*	OprD inactivated	0	0	gyrA_D87G, gyrA_D87G	1	1	not included
GCF_000968815	99.35	0.97	111876	6827311	A	270	complete (100%)	940/1326 (70.89%)	no hit			truncated		OprD inactivated	0	0	gyrA_D87G, gyrA_D87G	0	0	not included
GCF_000981825	99.68	0.11	7497593	7497593	A	111	complete (100%)	1315/1326 (99.17%)	OprD_5	280/441 (63.5%)	100	frameshift indel		OprD inactivated	0	0	gyrA_D87G, gyrA_D87G	1	1	not included
GCF_001007185	98.59	0.45	77352	6385123	A	274	complete (100%)	1326/1326 (100%)	OprD_1	441/441 (100%)	100	intact - exact match		OprD intact	0	0	none	0	0	not included
GCF_001007275	99.31	0.45	278207	6423454	A	274	complete (100%)	1324/1326 (99.85%)	OprD_1	290/441 (65.8%)	100	frameshift indel		OprD inactivated	0	0	none	0	0	1
GCF_001007415	99.27	0.61	99618	6376058	A	274	complete (100%)	1326/1326 (100%)	OprD_1	441/441 (100%)	100	intact - exact match		OprD intact	0	0	none	0	0	0
GCF_001007475	99.11	0.45	138436	6395037	A	274	complete (100%)	1324/1326 (99.85%)	OprD_1	290/441 (65.8%)	100	frameshift indel		OprD inactivated	0	0	none	0	0	not included
GCF_001010545	99.01	0.45	104503	6385231	A	-	complete (100%)	1326/1326 (100%)	OprD_1	441/441 (100%)	100	intact - exact match		OprD intact	0	0	none	0	0	0
GCF_001023625	98.68	0.45	156328	6399153	A	274	complete (100%)	1330/1326 (100.3%)	no hit			frameshift indel		OprD inactivated	0	0	none	0	0	not included
GCF_001023685	99.41	0.45	121551	6387068	A	274	complete (100%)	1326/1326 (100%)	OprD_1	441/441 (100%)	100	intact - exact match		OprD intact	0	0	none	0	0	0
GCF_001023735	99.41	0.45	135024	6391238	A	274	complete (100%)	1326/1326 (100%)	OprD_1	441/441 (100%)	100	intact - exact match		OprD intact	0	0	none	0	0	0
GCF_001023765	99.5	0.45	121835	6385855	A	274	complete (100%)	1325/1326 (99.92%)	OprD_1	377/441 (85.5%)	100	frameshift indel		OprD inactivated	0	0	none	0	0	not included
GCF_001023835	99.25	0.56	138463	6395190	A	274	complete (100%)	1326/1326 (100%)	OprD_1	441/441 (100%)	100	intact - exact match		OprD intact	0	0	none	0	0	not included
GCF_001023895	99.5	0.45	121391	6395168	A	274	complete (100%)	1326/1326 (100%)	OprD_1	441/441 (100%)	100	intact - exact match		OprD intact	0	0	none	0	0	not included
GCF_001023925	99.01	0.53	117926	6384678	A	274	complete (100%)	1325/1326 (99.92%)	OprD_1	377/441 (85.5%)	100	frameshift indel		OprD inactivated	0	0	none	0	0	not included
GCF_001023975	99.5	0.45	136129	6399129	A	274	complete (100%)	1326/1326 (100%)	OprD_1	441/441 (100%)	100	intact - exact match		OprD intact	0	0	none	0	0	not included
GCF_001024035	99.5	0.45	131824	6388623	A	274	complete (100%)	1326/1326 (100%)	OprD_1	441/441 (100%)	100	intact - exact match		OprD intact	0	0	none	0	0	not included
GCF_001024075	99.5	0.45	126618	6398439	A	274	complete (100%)	1326/1326 (100%)	OprD_1	441/441 (100%)	100	intact - exact match		OprD intact	0	0	none	0	0	not included
GCF_001024125	99.41	0.45	149294	6395764	A	274	complete (100%)	1326/1326 (100%)	OprD_1	441/441 (100%)	100	intact - exact match		OprD intact	0	0	none	0	0	0
GCF_001024145	98.77	0.45	113982	6378733	A	274	complete (100%)	1326/1326 (100%)	OprD_1	441/441 (100%)	100	intact - exact match		OprD intact	0	0	none	0	0	0
GCF_001024215	99.5	0.78	139498	6393069	A	274	complete (100%)	1325/1326 (99.92%)	OprD_1	377/441 (85.5%)	100	frameshift indel		OprD inactivated	0	0	none	0	0	1
GCF_001024285	99.5	0.45	210442	6401828	A	274	complete (100%)	1326/1326 (100%)	OprD_1	441/441 (100%)	100	intact - exact match		OprD intact	0	0	none	0	0	0
GCF_001024325	98.98	0.45	103504	6376049	A	274	complete (100%)	1326/1326 (100%)	OprD_1	441/441 (100%)	100	intact - exact match		OprD intact	0	0	none	0	0	not included
GCF_001024365	99.41	0.45	138463	6399047	A	274	complete (100%)	1326/1326 (100%)	OprD_1	441/441 (100%)	100	intact - exact match		OprD intact	0	0	none	0	0	not included
GCF_001024435	98.85	0.45	126280	6399819	A	274	complete (100%)	1325/1326 (99.92%)	OprD_1	377/441 (85.5%)	100	frameshift indel		OprD inactivated	0	0	none	0	0	1
GCF_001024495	99.09	0.45	139493	6392834	A	274	complete (100%)	1326/1326 (100%)	OprD_1	441/441 (100%)	100	intact - exact match		OprD intact	0	0	none	0	0	not included
GCF_001024535	99.5	0.56	174259	6393879	A	274	complete (100%)	1325/1326 (99.92%)	OprD_1	377/441 (85.5%)	100	frameshift indel		OprD inactivated	0	0	none	0	0	1
GCF_001024565	99.13	0.45	97500	6387333	A	274	complete (100%)	1325/1326 (99.92%)	OprD_1	377/441 (85.5%)	100	frameshift indel		OprD inactivated	0	0	none	0	0	not included
GCF_001024635	99.5	0.45	322822	6403363	A	274	complete (100%)	1326/1326 (100%)	OprD_1	441/441 (100%)	100	intact - exact match		OprD intact	0	0	none	0	0	not included
GCF_001024695	99.5	0.45	105300	6395998	A	274	complete (100%)	1326/1326 (100%)	OprD_1	441/441 (100%)	100	intact - exact match		OprD intact	0	0	none	0	0	0
GCF_001024725	99.5	0.49	135594	6398166	A	274	complete (100%)	1326/1326 (100%)	OprD_1	441/441 (100%)	100	intact - exact match		OprD intact	0	0	none	0	0	not included
GCF_001024765	99.04	0.61	120889	6387331	A	274	complete (100%)	1326/1326 (100%)	OprD_1	441/441 (100%)	100	intact - exact match		OprD intact	0	0	none	0	0	not included
GCF_001024835	99.09	0.51	120782	6388886	A	274	complete (100%)	1326/1326 (100%)	OprD_1	441/441 (100%)	100	intact - exact match		OprD intact	0	0	none	0	0	not included
GCF_001024875	99.33	0.45	113981	6385505	A	274	complete (100%)	1326/1326 (100%)	OprD_1	441/441 (100%)	100	intact - exact match		OprD intact	0	0	none	0	0	not included
GCF_001024925	99.25	0.78	109391	6378548	A	274	complete (100%)	1326/1326 (100%)	OprD_1	441/441 (100%)	100	intact - exact match		OprD intact	0	0	none	0	0	not included
GCF_001024955	99.17	0.45	122937	6396366	A	274	complete (100%)	1326/1326 (100%)	OprD_1	441/441 (100%)	100	intact - exact match		OprD intact	0	0	none	0	0	not included
GCF_001034665	99.5	0.45	138463	6396991	A	274	complete (100%)	1326/1326 (100%)	OprD_1	441/441 (100%)	100	intact - exact match		OprD intact	0	0	none	0	0	0
GCF_001034745	99.33	0.67	123907	6385819	A	274	complete (100%)	1326/1326 (100%)	OprD_1	441/441 (100%)	100	intact - exact match		OprD intact	0	0	none	0	0	not included
GCF_001034765	99.1	0.45	126618	6388923	A	274	complete (100%)	1326/1326 (100%)	OprD_1	441/441 (100%)	100	intact - exact match		OprD intact	0	0	none	0	0	not included
GCF_001034825	99.39	0.45	135601	6399390	A	274	complete (100%)	1326/1326 (100%)	OprD_1	441/441 (100%)	100	intact - exact match		OprD intact	0	0	none	0	0	not included
GCF_001034875	99.41	0.45	135584	6394020	A	274	complete (100%)	1326/1326 (100%)	OprD_1	441/441 (100%)	100	intact - exact match		OprD intact	0	0	none	0	0	not included
GCF_001034945	98.04	0.5	71132	6379208	A	-	complete (100%)	1326/1326 (100%)	OprD_1	441/441 (100%)	100	intact - exact match		OprD intact	0	0	none	0	0	not included
GCF_001034985	98.53	0.45	90610	6380695	A	-	complete (100%)	1326/1326 (100%)	OprD_1	441/441 (100%)	100	intact - exact match		OprD intact	0	0	none	0	0	not included
GCF_001035025	98.74	0.82	127650	6391364	A	274	complete (100%)	1326/1326 (100%)	OprD_1	441/441 (100%)	100	intact - exact match		OprD intact	0	0	none	0	0	not included
GCF_001035075	99.14	0.45	240492	6397241	A	274	complete (100%)	1326/1326 (100%)	OprD_1	441/441 (100%)	100	intact - exact match		OprD intact	0	0	none	0	0	not included
GCF_001035145	99.17	0.45	146460	6395144	A	274	complete (100%)	1326/1326 (100%)	OprD_1	441/441 (100%)	100	intact - exact match		OprD intact	0	0	none	0	0	not included
GCF_001035175	99.09	0.45	75582	6377878	A	-	complete (100%)	1326/1326 (100%)	OprD_1	441/441 (100%)	100	intact - exact match		OprD intact	0	0	none	0	0	not included
GCF_001035225	99.14	0.45	140507	6393753	A	274	complete (100%)	1326/1326 (100%)	OprD_1	441/441 (100%)	100	intact - exact match		OprD intact	0	0	none	0	0	0
GCF_001035285	99.18	0.49	109391	6383716	A	274	complete (100%)	1326/1326 (100%)	OprD_1	441/441 (100%)	100	intact - exact match		OprD intact	0	0	none	0	0	not included
GCF_001035325	99.41	0.45	129231	6395484	A	274	complete (100%)	1326/1326 (100%)	OprD_1	441/441 (100%)	100	intact - exact match		OprD intact	0	0	none	0	0	not included
GCF_001035385	99.5	0.67	135779	6397146	A	274	complete (100%)	1326/1326 (100%)	OprD_1	441/441 (100%)	100	intact - exact match		OprD intact	0	0	none	0	0	0
GCF_001035415	99.41	0.45	136424	6398522	A	274	complete (100%)	1326/1326 (100%)	OprD_1	441/441 (100%)	100	intact - exact match		OprD intact	0	0	none	0	0	not included
GCF_001035485	99.33	0.53	138463	6395290	A	274	complete (100%)	1326/1326 (100%)	OprD_1	441/441 (100%)	100	intact - exact match		OprD intact	0	0	none	0	0	not included
GCF_001035535	99.5	0.45	139057	6398485	A	274	complete (100%)	1326/1326 (100%)	OprD_1	441/441 (100%)	100	intact - exact match		OprD intact	0	0	none	0	0	not included
GCF_001035575	99.33	0.53	138463	6396314	A	274	complete (100%)	1326/1326 (100%)	OprD_1	441/441 (100%)	100	intact - exact match		OprD intact	0	0	none	0	0	not included
GCF_001035625	98.44	0.45	90811	6382346	A	274	complete (100%)	1326/1326 (100%)	OprD_1	441/441 (100%)	100	intact - exact match		OprD intact	0	0	none	0	0	not included
GCF_001035685	98.85	0.45	122794	6407558	A	274	complete (100%)	1326/1326 (100%)	OprD_1	441/441 (100%)	100	intact - exact match		OprD intact	0	0	none	0	0	not included
GCF_001035725	99.25	0.45	109391	6392558	A	274	complete (100%)	1326/1326 (100%)	OprD_1	441/441 (100%)	100	intact - exact match		OprD intact	0	0	none	0	0	not included
GCF_001035785	99.41	0.45	122428	6391647	A	274	complete (100%)	1326/1326 (100%)	OprD_1	441/441 (100%)	100	intact - exact match		OprD intact	0	0	none	0	0	0
GCF_001035805	99.5	0.45	155267	6399484	A	274	complete (100%)	1326/1326 (100%)	OprD_1	441/441 (100%)	100	intact - exact match		OprD intact	0	0	none	0	0	not included
GCF_001035875	99.33	0.45	123018	6387805	A	274	complete (100%)	1326/1326 (100%)	OprD_1	441/441 (100%)	100	intact - exact match		OprD intact	0	0	none	0	0	not included
GCF_001035945	99.09	0.45	109391	6393133	A	274	complete (100%)	1326/1326 (100%)	OprD_1	441/441 (100%)	100	intact - exact match		OprD intact	0	0	none	0	0	0
GCF_001035975	99.33	0.99	100890	6384897	A	274	complete (100%)	1326/1326 (100%)	OprD_1	441/441 (100%)	100	intact - exact match		OprD intact	0	0	none	0	0	not included
GCF_001036025	99.41	0.45	209328	6388417	A	274	complete (100%)	1326/1326 (100%)	OprD_1	441/441 (100%)	100	intact - exact match		OprD intact	0	0	none	0	0	not included
GCF_001036105	99.36	0.45	139100	6387502	A	-	complete (100%)	1326/1326 (100%)	OprD_1	441/441 (100%)	100	intact - exact match		OprD intact	0	0	none	0	0	0
GCF_001036155	99.39	0.45	122428	6390502	A	274	complete (100%)	1326/1326 (100%)	OprD_1	441/441 (100%)	100	intact - exact match		OprD intact	0	0	none	0	0	not included
GCF_001036195	99.17	0.45	115646	6381000	A	274	complete (100%)	1326/1326 (100%)	OprD_1	441/441 (100%)	100	intact - exact match		OprD intact	0	0	none	0	0	0
GCF_001036235	99.4	0.53	78435	6366855	A	274	complete (100%)	1326/1326 (100%)	OprD_1	441/441 (100%)	100	intact - exact match		OprD intact	0	0	none	0	0	not included
GCF_001036305	97.32	0.45	74418	6382359	A	-	complete (100%)	1326/1326 (100%)	OprD_1	441/441 (100%)	100	intact - exact match		OprD intact	0	0	none	0	0	not included
GCF_001036385	99.5	0.45	139476	6397873	A	274	complete (100%)	1326/1326 (100%)	OprD_1	441/441 (100%)	100	intact - exact match		OprD intact	0	0	none	0	0	0
GCF_001036415	99.5	0.45	281746	6401262	A	274	complete (100%)	1326/1326 (100%)	OprD_1	441/441 (100%)	100	intact - exact match		OprD intact	0	0	none	0	0	not included
GCF_001036465	99.5	0.67	120348	6397299	A	274	complete (100%)	1326/1326 (100%)	OprD_1	441/441 (100%)	100	intact - exact match		OprD intact	0	0	none	0	0	not included
GCF_001036505	99.5	0.45	135840	6394380	A	274	complete (100%)	1325/1326 (99.92%)	OprD_1	377/441 (85.5%)	100	frameshift indel		OprD inactivated	0	0	none	0	0	1
GCF_001036575	99.35	0.45	121391	6396323	A	274	complete (100%)	1326/1326 (100%)	OprD_1	441/441 (100%)	100	intact - exact match		OprD intact	0	0	none	0	0	not included
GCF_001036605	99.5	0.45	109391	6387970	A	274	complete (100%)	1326/1326 (100%)	OprD_1	441/441 (100%)	100	intact - exact match		OprD intact	0	0	none	0	0	not included
GCF_001036655	99.33	0.45	102208	6389788	A	274	complete (100%)	1326/1326 (100%)	OprD_1	441/441 (100%)	100	intact - exact match		OprD intact	0	0	none	0	0	not included
GCF_001036725	99.26	0.45	95218	6384579	A	274	complete (100%)	1326/1326 (100%)	OprD_1	441/441 (100%)	100	intact - exact match		OprD intact	0	0	none	0	0	not included
GCF_001036775	99.33	0.45	138463	6395211	A	274	complete (100%)	1326/1326 (100%)	OprD_1	441/441 (100%)	100	intact - exact match		OprD intact	0	0	none	0	0	0
GCF_001036815	99.29	0.45	171370	6392261	A	274	complete (100%)	1326/1326 (100%)	OprD_1	441/441 (100%)	100	intact - exact match		OprD intact	0	0	none	0	0	0
GCF_001036835	99.5	0.56	209505	6401288	A	274	complete (100%)	1326/1326 (100%)	OprD_1	441/441 (100%)	100	intact - exact match		OprD intact	0	0	none	0	0	0
GCF_001036905	97.71	0.45	89864	6377558	A	-	complete (100%)	1326/1326 (100%)	OprD_1	441/441 (100%)	100	intact - exact match		OprD intact	0	0	none	0	0	not included
GCF_001036975	98.39	0.66	94536	6382269	A	-	complete (100%)	1326/1326 (100%)	OprD_1	441/441 (100%)	100	intact - exact match		OprD intact	0	0	none	0	0	not included
GCF_001037025	98.14	0.45	93640	6384492	A	-	complete (100%)	1326/1326 (100%)	OprD_1	441/441 (100%)	100	intact - exact match		OprD intact	0	0	none	0	0	not included
GCF_001037055	97.81	0.65	109599	6383212	A	-	complete (100%)	1326/1326 (100%)	OprD_1	441/441 (100%)	100	intact - exact match		OprD intact	0	0	none	0	0	0
GCF_001037125	98.52	0.45	72019	6381832	A	-	complete (100%)	1326/1326 (100%)	OprD_1	441/441 (100%)	100	intact - exact match		OprD intact	0	0	none	0	0	0
GCF_001037185	99.41	0.45	113749	6380942	A	274	complete (100%)	1326/1326 (100%)	OprD_1	441/441 (100%)	100	intact - exact match		OprD intact	0	0	none	0	0	not included
GCF_001037225	99.41	0.45	131975	6392443	A	274	complete (100%)	1326/1326 (100%)	OprD_1	441/441 (100%)	100	intact - exact match		OprD intact	0	0	none	0	0	not included
GCF_001037265	97.98	0.45	77524	6372009	A	-	complete (100%)	1326/1326 (100%)	OprD_1	441/441 (100%)	100	intact - exact match		OprD intact	0	0	none	0	0	0
GCF_001037315	99.01	0.45	138463	6400328	A	274	complete (100%)	1326/1326 (100%)	OprD_1	441/441 (100%)	100	intact - exact match		OprD intact	0	0	none	0	0	not included
GCF_001037385	99.5	0.61	121472	6391769	A	274	complete (100%)	1326/1326 (100%)	OprD_1	441/441 (100%)	100	intact - exact match		OprD intact	0	0	none	0	0	not included
GCF_001039325	99.17	0.45	102208	6388497	A	274	complete (100%)	1326/1326 (100%)	OprD_1	441/441 (100%)	100	intact - exact match		OprD intact	0	0	none	0	0	not included
GCF_001051345	99.2	0.43	697135	7123689	A	-	complete (100%)	1326/1326 (100%)	OprD_1	441/441 (100%)	100	intact - exact match		OprD intact	0	0	none	1	1	0
GCF_001060735	99.59	0.11	73675	6776470	A	17	complete (100%)	1326/1326 (100%)	OprD_1	441/441 (100%)	100	intact - exact match		OprD intact	0	0	none	0	0	not included
GCF_001061875	99.68	0.56	35800	6483802	A	1596	complete (100%)	1326/1326 (100%)	OprD_1	441/441 (100%)	100	intact - exact match		OprD intact	0	0	none	0	0	not included
GCF_001062565	99.51	0.27	44367	6714898	A	17	complete (100%)	1326/1326 (100%)	OprD_1	441/441 (100%)	100	intact - exact match		OprD intact	0	0	none	0	0	not included
GCF_001062995	99.51	0.18	118816	6916246	B	298	complete (100%)	1160/1332 (87.09%)	OprD_2	389/443 (87.8%)	99.2	truncated		OprD inactivated	0	0	none	0	0	1
GCF_001064905	99.03	0.11	184014	6800897	B	253	complete (100%)	1327/1332 (99.62%)	OprD_2	268/443 (60.5%)	97	frameshift indel		OprD inactivated	0	0	none	0	0	1
GCF_001065075	99.35	0.15	70666	6789453	B	298	complete (100%)	1332/1332 (100%)	OprD_2	443/443 (100%)	100	intact - exact match		OprD intact	0	0	none	0	0	not included
GCF_001065515	99.66	0.15	29206	5966417	A	116	complete (100%)	1326/1326 (100%)	OprD_1	441/441 (100%)	99.8	premature stop	Y350*	OprD inactivated	0	0	gyrA_D87G	0	0	1
GCF_001066075	99.68	0.99	24661	6419709	A	-	complete (100%)	1332/1332 (100%)	OprD_2	443/443 (100%)	100	intact - exact match		OprD intact	0	0	gyrA_D87G	0	0	0
GCF_001066625	99.68	0.24	30507	6851851	A	179	complete (100%)	1327/1326 (100.08%)	OprD_1	399/441 (90.5%)	100	frameshift indel		OprD inactivated	0	1	gyrA_D87G, gyrA_D87G	0	0	not included
GCF_001066895	99.51	0.22	37652	6523740	B	296	complete (100%)	1326/1326 (100%)	OprD_3	441/441 (100%)	100	intact - exact match		OprD intact	0	0	none	0	0	0
GCF_001067105	99.61	0.18	48628	6436222	A	-	complete (100%)	1332/1332 (100%)	OprD_2	443/443 (100%)	100	intact - exact match		OprD intact	0	0	gyrA_D87G	0	0	0
GCF_001067795	99.68	0.89	40652	6621125	A	274	complete (100%)	1327/1326 (100.08%)	OprD_1	399/441 (90.5%)	100	frameshift indel		OprD inactivated	0	1	none	0	0	not included
GCF_001067965	99.68	1.06	79184	6897640	A	381	complete (100%)	1326/1326 (100%)	OprD_5	441/441 (100%)	100	intact - exact match		OprD intact	0	0	gyrA_D87G, gyrA_D87G	0	0	not included
GCF_001068165	99.35	0.11	32156	6633115	B	298	complete (100%)	1006/1332 (75.53%)	OprD_2	335/443 (75.6%)	100	truncated		OprD inactivated	0	0	gyrA_D87G, gyrA_D87G	0	0	not included
GCF_001068375	99.68	0.51	86324	6631954	A	274	complete (100%)	1327/1326 (100.08%)	OprD_1	399/441 (90.5%)	100	frameshift indel		OprD inactivated	0	1	none	0	0	not included
GCF_001076225	99.35	0.11	96564	6319853	A	2653	complete (100%)	700/1326 (52.79%)	no hit			truncated		OprD inactivated	0	0	none	0	0	not included
GCF_001077135	98.48	0.84	39929	7027120	A	2475	complete (100%)	1332/1332 (100%)	OprD_6	443/443 (100%)	100	intact - exact match		OprD intact	0	0	none	0	0	not included
GCF_001086625	99.68	0.11	2097247	6847745	A	155	complete (100%)	1326/1326 (100%)	OprD_1	441/441 (100%)	100	intact - exact match		OprD intact	0	0	none	0	0	not included
GCF_001086645	99.68	0.49	5465220	6854218	B	235	complete (100%)	1332/1332 (100%)	OprD_2	443/443 (100%)	100	intact - exact match		OprD intact	0	0	gyrA_D87G, gyrA_D87G	1	1	not included
GCF_001086735	99.68	0.49	1220050	6899420	B	235	complete (100%)	1332/1332 (100%)	OprD_2	443/443 (100%)	100	intact - exact match		OprD intact	0	0	gyrA_D87G, gyrA_D87G	1	1	0
GCF_001086805	99.68	0.49	6879005	6879005	B	235	complete (100%)	1332/1332 (100%)	OprD_2	443/443 (100%)	100	intact - exact match		OprD intact	0	0	gyrA_D87G, gyrA_D87G	1	1	not included
GCF_001180365	99.47	0.43	32004	7015438	A	111	complete (100%)	1326/1326 (100%)	OprD_5	441/441 (100%)	100	intact - exact match		OprD intact	0	0	gyrA_D87G	1	1	0
GCF_001180405	99.59	0.14	79590	7125735	A	111	complete (100%)	1325/1326 (99.92%)	OprD_5	402/441 (91.2%)	100	frameshift indel		OprD inactivated	0	0	gyrA_D87G, gyrA_D87G	1	1	not included
GCF_001180465	99.59	0.11	52642	7015072	A	111	complete (100%)	1325/1326 (99.92%)	OprD_5	402/441 (91.2%)	100	frameshift indel		OprD inactivated	0	0	gyrA_D87G, gyrA_D87G	1	1	not included
GCF_001180525	99.45	1.12	37414	7017969	A	111	complete (100%)	1326/1326 (100%)	OprD_5	441/441 (100%)	100	intact - exact match		OprD intact	0	0	gyrA_D87G	1	1	not included
GCF_001180565	99.2	0.11	59978	7051602	A	111	complete (100%)	1325/1326 (99.92%)	OprD_5	402/441 (91.2%)	100	frameshift indel		OprD inactivated	0	0	gyrA_D87G, gyrA_D87G	1	1	1
GCF_001180605	99.68	0.11	127338	7073115	A	111	complete (100%)	1325/1326 (99.92%)	OprD_5	402/441 (91.2%)	100	frameshift indel		OprD inactivated	0	0	gyrA_D87G, gyrA_D87G	1	1	not included
GCF_001180665	99.57	0.11	120602	7071877	A	111	complete (100%)	1325/1326 (99.92%)	OprD_5	402/441 (91.2%)	100	frameshift indel		OprD inactivated	0	0	gyrA_D87G, gyrA_D87G	1	1	not included
GCF_001180725	99.68	0.17	103294	7055160	A	111	complete (100%)	1325/1326 (99.92%)	OprD_5	402/441 (91.2%)	100	frameshift indel		OprD inactivated	0	0	gyrA_D87G, gyrA_D87G	1	1	1
GCF_001180765	99.43	0.51	30040	7031539	A	111	complete (100%)	1325/1326 (99.92%)	OprD_5	402/441 (91.2%)	100	frameshift indel		OprD inactivated	0	0	gyrA_D87G, gyrA_D87G	1	1	not included
GCF_001180805	99.68	0.11	104122	7071870	A	111	complete (100%)	1325/1326 (99.92%)	OprD_5	402/441 (91.2%)	100	frameshift indel		OprD inactivated	0	0	gyrA_D87G, gyrA_D87G	1	1	1
GCF_001180865	99.68	0.11	89771	7012053	A	111	complete (100%)	950/1326 (71.64%)	OprD_5	315/441 (71.4%)	100	truncated		OprD inactivated	0	0	gyrA_D87G, gyrA_D87G	1	1	not included
GCF_001180925	99.68	0.22	95009	7187858	A	111	complete (100%)	1325/1326 (99.92%)	OprD_5	411/441 (93.2%)	100	frameshift indel		OprD inactivated	0	0	gyrA_D87G, gyrA_D87G	1	1	not included
GCF_001180965	99.35	0.11	100909	7010643	A	111	complete (100%)	1325/1326 (99.92%)	OprD_5	402/441 (91.2%)	100	frameshift indel		OprD inactivated	0	0	gyrA_D87G, gyrA_D87G	0	0	1
GCF_001181005	99.68	0.11	94548	7024662	A	111	complete (100%)	1318/1326 (99.4%)	OprD_5	342/441 (77.6%)	100	frameshift indel		OprD inactivated	0	0	gyrA_D87G, gyrA_D87G	1	1	1
GCF_001181065	99.59	0.11	126554	7031202	A	111	complete (100%)	1262/1326 (95.17%)	OprD_5	421/441 (95.5%)	99.8	truncated		OprD inactivated	0	0	gyrA_D87G, gyrA_D87G	1	1	not included
GCF_001181125	99.59	0.11	79098	7035372	A	111	complete (100%)	1326/1326 (100%)	OprD_5	441/441 (100%)	100	intact - exact match		OprD intact	0	0	gyrA_D87G, gyrA_D87G	1	1	0
GCF_001181165	99.68	0.11	110104	7053601	A	111	complete (100%)	1325/1326 (99.92%)	OprD_5	402/441 (91.2%)	100	frameshift indel		OprD inactivated	0	0	gyrA_D87G, gyrA_D87G	1	1	1
GCF_001181205	99.59	0.22	141982	7360610	A	111	complete (100%)	1325/1326 (99.92%)	OprD_5	411/441 (93.2%)	100	frameshift indel		OprD inactivated	0	0	gyrA_D87G, gyrA_D87G	1	1	1
GCF_001181265	99.27	0.9	105061	7124635	A	111	complete (100%)	1325/1326 (99.92%)	OprD_5	411/441 (93.2%)	100	frameshift indel		OprD inactivated	0	0	gyrA_D87G, gyrA_D87G	1	1	not included
GCF_001181325	98.29	0.92	16660	7095550	A	111	complete (100%)	1325/1326 (99.92%)	OprD_5	402/441 (91.2%)	100	frameshift indel		OprD inactivated	0	0	gyrA_D87G	1	1	not included
GCF_001181365	99.68	0.11	89782	6949032	A	111	complete (100%)	1325/1326 (99.92%)	OprD_5	365/441 (82.8%)	99.7	frameshift indel		OprD inactivated	0	0	gyrA_D87G	1	1	1
GCF_001181405	99.16	1.88	15703	7079529	A	111	complete (100%)	1325/1326 (99.92%)	OprD_5	402/441 (91.2%)	100	frameshift indel		OprD inactivated	0	0	gyrA_D87G	1	1	1
GCF_001181465	99.35	0.11	110104	7109611	A	111	complete (100%)	1325/1326 (99.92%)	OprD_5	411/441 (93.2%)	100	frameshift indel		OprD inactivated	0	0	gyrA_D87G, gyrA_D87G	1	1	1
GCF_001181525	99.59	0.15	69624	7104004	A	111	complete (100%)	1325/1326 (99.92%)	OprD_5	402/441 (91.2%)	100	frameshift indel		OprD inactivated	0	0	gyrA_D87G, gyrA_D87G	1	1	not included
GCF_001181565	99.59	0.43	61278	7118145	A	111	complete (100%)	1325/1326 (99.92%)	OprD_5	402/441 (91.2%)	100	frameshift indel		OprD inactivated	0	0	gyrA_D87G, gyrA_D87G	1	1	not included
GCF_001181605	98.15	1.51	15633	7183734	A	-	complete (100%)	1262/1326 (95.17%)	OprD_5	421/441 (95.5%)	99.8	truncated		OprD inactivated	0	0	gyrA_D87G	1	1	not included
GCF_001181665	99.68	0.25	73789	7199446	A	111	complete (100%)	1262/1326 (95.17%)	OprD_5	421/441 (95.5%)	99.8	truncated		OprD inactivated	0	0	gyrA_D87G, gyrA_D87G	1	1	1
GCF_001181725	99.59	0.11	102656	7083394	A	111	complete (100%)	1325/1326 (99.92%)	OprD_5	402/441 (91.2%)	100	frameshift indel		OprD inactivated	0	0	gyrA_D87G, gyrA_D87G	1	1	1
GCF_001181765	99.59	0.11	93139	7146017	A	111	complete (100%)	1325/1326 (99.92%)	OprD_5	402/441 (91.2%)	100	frameshift indel		OprD inactivated	0	0	gyrA_D87G, gyrA_D87G	1	1	not included
GCF_001181805	99.68	0.11	93139	7101338	A	111	complete (100%)	1325/1326 (99.92%)	OprD_5	402/441 (91.2%)	100	frameshift indel		OprD inactivated	0	0	gyrA_D87G, gyrA_D87G	1	1	not included
GCF_001181865	99.59	0.11	98244	7002252	A	111	complete (100%)	1325/1326 (99.92%)	OprD_5	301/441 (68.3%)	100	frameshift indel		OprD inactivated	0	0	gyrA_D87G, gyrA_D87G	1	1	1
GCF_001181925	99.35	1.08	93415	7149709	A	111	complete (100%)	1325/1326 (99.92%)	OprD_5	411/441 (93.2%)	100	frameshift indel		OprD inactivated	0	0	gyrA_D87G, gyrA_D87G	1	1	1
GCF_001181965	99.27	0.11	53850	7100962	A	111	complete (100%)	1325/1326 (99.92%)	OprD_5	411/441 (93.2%)	100	frameshift indel		OprD inactivated	0	0	gyrA_D87G, gyrA_D87G	1	1	not included
GCF_001182945	99.68	0.22	92364	7192263	A	111	complete (100%)	1325/1326 (99.92%)	OprD_5	411/441 (93.2%)	100	frameshift indel		OprD inactivated	0	0	gyrA_D87G, gyrA_D87G	1	1	1
GCF_001280765	100	0.4	88209	6333481	C2	2230	complete (100%)	1326/1326 (100%)	OprD_14	441/441 (100%)	100	intact - exact match		OprD intact	0	0	none	0	0	0
GCF_001295275	97.76	0.11	186035	6145475	A	-	complete (100%)	1325/1326 (99.92%)	OprD_1	409/441 (92.7%)	99.5	frameshift indel		OprD inactivated	0	0	gyrA_D87G	0	0	1
GCF_001373595	99.68	0.11	210151	6488915	B	253	complete (100%)	1332/1332 (100%)	OprD_2	443/443 (100%)	100	intact - exact match		OprD intact	0	0	none	0	0	0
GCF_001373655	99.68	0.16	232143	6493914	B	253	complete (100%)	1332/1332 (100%)	OprD_2	443/443 (100%)	100	intact - exact match		OprD intact	0	0	none	0	0	not included
GCF_001373715	99.68	0.16	231561	6491725	B	253	complete (100%)	1332/1332 (100%)	OprD_2	443/443 (100%)	100	intact - exact match		OprD intact	0	0	none	0	0	0
GCF_001373755	99.68	0.11	212996	6489945	B	253	complete (100%)	1332/1332 (100%)	OprD_2	443/443 (100%)	100	intact - exact match		OprD intact	0	0	none	0	0	0
GCF_001373795	99.68	0.11	194209	6486988	B	253	complete (100%)	1332/1332 (100%)	OprD_2	443/443 (100%)	100	intact - exact match		OprD intact	0	0	none	0	0	0
GCF_001373855	99.68	0.11	207440	6488771	B	253	complete (100%)	1332/1332 (100%)	OprD_2	443/443 (100%)	100	intact - exact match		OprD intact	0	0	none	0	0	not included
GCF_001373915	99.68	0.11	210151	6481466	B	253	complete (100%)	1332/1332 (100%)	OprD_2	443/443 (100%)	100	intact - exact match		OprD intact	0	0	none	0	0	not included
GCF_001373955	99.68	0.11	212678	6488056	B	253	complete (100%)	1332/1332 (100%)	OprD_2	443/443 (100%)	100	intact - exact match		OprD intact	0	0	none	0	0	not included
GCF_001373995	99.68	0.11	256525	6487971	B	253	complete (100%)	1332/1332 (100%)	OprD_2	443/443 (100%)	100	intact - exact match		OprD intact	0	0	none	0	0	not included
GCF_001374055	99.68	2.43	134144	7540785	A	111	complete (100%)	1326/1326 (100%)	OprD_5	441/441 (100%)	100	intact - exact match		OprD intact	0	0	none	0	0	0
GCF_001374115	99.68	0.88	165596	7102226	A	111	complete (100%)	1326/1326 (100%)	OprD_5	441/441 (100%)	100	intact - exact match		OprD intact	0	0	none	0	0	not included
GCF_001374155	99.68	1.4	157029	7214769	A	1342	complete (100%)	1326/1326 (100%)	OprD_5	441/441 (100%)	100	intact - exact match		OprD intact	0	0	none	0	0	0
GCF_001374195	99.68	0.11	273926	6481013	A	2733	complete (100%)	1326/1326 (100%)	OprD_1	441/441 (100%)	100	intact - exact match		OprD intact	0	0	none	0	0	0
GCF_001374255	98.43	2.19	133442	7063105	A	155	complete (100%)	1326/1326 (100%)	OprD_1	441/441 (100%)	100	intact - exact match		OprD intact	0	0	none	0	0	0
GCF_001374315	99.68	0.56	264882	6681108	A	252	complete (100%)	1326/1326 (100%)	OprD_1	441/441 (100%)	100	intact - exact match		OprD intact	0	0	none	0	0	not included
GCF_001374355	99.68	0.49	210395	6456123	A	641	complete (100%)	1326/1326 (100%)	OprD_1	441/441 (100%)	100	intact - exact match		OprD intact	0	0	gyrA_D87G	0	0	not included
GCF_001374395	99.68	1.24	272723	6777641	A	645	complete (100%)	1326/1326 (100%)	OprD_1	441/441 (100%)	100	intact - exact match		OprD intact	0	0	none	0	0	not included
GCF_001374455	99.68	0.11	231561	6486731	B	253	complete (100%)	1332/1332 (100%)	OprD_2	443/443 (100%)	100	intact - exact match		OprD intact	0	0	none	0	0	0
GCF_001374515	99.68	0.11	211709	6489356	B	253	complete (100%)	1332/1332 (100%)	OprD_2	443/443 (100%)	100	intact - exact match		OprD intact	0	0	none	0	0	not included
GCF_001374555	99.68	0.11	237260	6487565	B	253	complete (100%)	1332/1332 (100%)	OprD_2	443/443 (100%)	100	intact - exact match		OprD intact	0	0	none	0	0	not included
GCF_001374595	99.68	0.11	211018	6488107	B	253	complete (100%)	1332/1332 (100%)	OprD_2	443/443 (100%)	100	intact - exact match		OprD intact	0	0	none	0	0	not included
GCF_001374655	99.68	0.11	243951	6490367	B	253	complete (100%)	1332/1332 (100%)	OprD_2	443/443 (100%)	100	intact - exact match		OprD intact	0	0	none	0	0	0
GCF_001374715	99.68	0.17	210151	6489826	B	253	complete (100%)	1332/1332 (100%)	OprD_2	443/443 (100%)	100	intact - exact match		OprD intact	0	0	none	0	0	not included
GCF_001374755	99.68	0.11	210909	6490128	B	253	complete (100%)	1332/1332 (100%)	OprD_2	443/443 (100%)	100	intact - exact match		OprD intact	0	0	none	0	0	not included
GCF_001374795	99.68	0.11	256528	6488449	B	253	complete (100%)	1332/1332 (100%)	OprD_2	443/443 (100%)	100	intact - exact match		OprD intact	0	0	none	0	0	not included
GCF_001374855	99.68	0.11	243951	6486199	B	253	complete (100%)	1332/1332 (100%)	OprD_2	443/443 (100%)	100	intact - exact match		OprD intact	0	0	none	0	0	not included
GCF_001374915	99.68	0.11	210151	6487546	B	253	complete (100%)	1332/1332 (100%)	OprD_2	443/443 (100%)	100	intact - exact match		OprD intact	0	0	none	0	0	not included
GCF_001374955	99.68	0.11	243752	6486588	B	253	complete (100%)	1332/1332 (100%)	OprD_2	443/443 (100%)	100	intact - exact match		OprD intact	0	0	none	0	0	0
GCF_001374995	99.68	0.11	256548	6488187	B	253	complete (100%)	1332/1332 (100%)	OprD_2	443/443 (100%)	100	intact - exact match		OprD intact	0	0	none	0	0	0
GCF_001375055	99.68	0.11	231561	6482007	B	253	complete (100%)	1332/1332 (100%)	OprD_2	443/443 (100%)	100	intact - exact match		OprD intact	0	0	none	0	0	not included
GCF_001375115	99.68	0.11	211085	6491315	B	253	complete (100%)	1332/1332 (100%)	OprD_2	443/443 (100%)	100	intact - exact match		OprD intact	0	0	none	0	0	not included
GCF_001375155	99.68	0.11	270658	6487839	B	253	complete (100%)	1332/1332 (100%)	OprD_2	443/443 (100%)	100	intact - exact match		OprD intact	0	0	none	0	0	not included
GCF_001375195	99.68	0.11	210151	6489631	B	253	complete (100%)	1332/1332 (100%)	OprD_2	443/443 (100%)	100	intact - exact match		OprD intact	0	0	none	0	0	0
GCF_001375255	99.68	0.11	296553	6760177	A	155	complete (100%)	1326/1326 (100%)	OprD_1	441/441 (100%)	100	intact - exact match		OprD intact	0	0	none	0	0	not included
GCF_001375315	99.64	0.14	340995	6320782	A	162	complete (100%)	1332/1332 (100%)	OprD_6	443/443 (100%)	100	intact - exact match		OprD intact	0	0	gyrA_D87G	0	0	not included
GCF_001375355	99.68	0.11	256525	6490219	B	253	complete (100%)	1332/1332 (100%)	OprD_2	443/443 (100%)	100	intact - exact match		OprD intact	0	0	none	0	0	not included
GCF_001375395	99.68	0.11	210147	6486965	B	253	complete (100%)	1332/1332 (100%)	OprD_2	443/443 (100%)	100	intact - exact match		OprD intact	0	0	none	0	0	not included
GCF_001375455	99.68	0.11	210151	6489087	B	253	complete (100%)	1332/1332 (100%)	OprD_2	443/443 (100%)	100	intact - exact match		OprD intact	0	0	none	0	0	not included
GCF_001414085	99.68	0.11	3376426	6365845	A	192	complete (100%)	1326/1326 (100%)	OprD_1	441/441 (100%)	100	intact - exact match		OprD intact	0	0	none	0	0	not included
GCF_001414155	99.68	0.11	1476951	6661465	A	179	complete (100%)	1326/1326 (100%)	OprD_1	441/441 (100%)	100	intact - exact match		OprD intact	0	0	gyrA_D87G	0	0	0
GCF_001414175	99.59	0.11	1197928	6352177	A	192	complete (100%)	1326/1326 (100%)	OprD_1	441/441 (100%)	100	intact - exact match		OprD intact	0	0	none	0	0	not included
GCF_001420225	99.51	0.11	86364	6695839	A	254	complete (100%)	1326/1326 (100%)	OprD_1	441/441 (100%)	100	intact - exact match		OprD intact	0	0	none	0	0	not included
GCF_001420525	99.59	0.18	750636	6560167	A	2190	complete (100%)	1327/1326 (100.08%)	OprD_3	408/441 (92.5%)	99.8	frameshift indel		OprD inactivated	0	0	none	0	0	not included
GCF_001431165	99.43	0.11	65318	6349461	C1	195	complete (100%)	1332/1332 (100%)	OprD_6	443/443 (100%)	100	intact - exact match		OprD intact	0	0	none	0	0	not included
GCF_001444745	99.68	0.21	148687	6742032	A	-	complete (100%)	1332/1332 (100%)	OprD_2	443/443 (100%)	100	intact - exact match		OprD intact	0	0	none	0	0	not included
GCF_001444765	99.68	0.11	139459	6639939	B	377	complete (100%)	1332/1332 (100%)	OprD_2	443/443 (100%)	100	intact - exact match		OprD intact	0	0	none	0	0	0
GCF_001444845	99.84	0.14	57593	6508306	C1	3039	complete (100%)	1326/1326 (100%)	OprD_11	441/441 (100%)	100	intact - exact match		OprD intact	0	0	none	0	0	0
GCF_001444915	99.68	0.88	124052	6983362	B	316	complete (100%)	1326/1326 (100%)	OprD_3	441/441 (100%)	100	intact - exact match		OprD intact	0	0	none	0	0	not included
GCF_001444955	99.68	0.14	86111	6642304	A	2025	complete (100%)	1326/1326 (100%)	OprD_5	441/441 (100%)	100	intact - exact match		OprD intact	0	0	none	0	0	not included
GCF_001444995	100	0.14	54070	6507007	C1	3039	complete (100%)	1326/1326 (100%)	OprD_11	441/441 (100%)	100	intact - exact match		OprD intact	0	0	none	0	0	not included
GCF_001447845	99.64	0.16	6400418	6400418	A	3090	complete (100%)	1326/1326 (100%)	OprD_1	441/441 (100%)	100	intact - exact match		OprD intact	0	0	none	0	0	0
GCF_001449165	99.68	0.21	241558	6844887	A	348	complete (100%)	1328/1332 (99.7%)	OprD_6	306/443 (69.1%)	100	frameshift indel		OprD inactivated	0	0	gyrA_D87G	1	1	1
GCF_001449225	99.68	0.26	213186	6784161	A	699	complete (100%)	1332/1332 (100%)	OprD_4	443/443 (100%)	100	intact - exact match		OprD intact	0	0	none	0	0	not included
GCF_001449255	99.68	0.11	513958	6449399	A	1129	complete (100%)	1326/1326 (100%)	OprD_1	441/441 (100%)	100	intact - exact match		OprD intact	0	0	none	0	0	not included
GCF_001449325	100	0.11	478892	6350475	B	1621	complete (100%)	1332/1332 (100%)	OprD_2	443/443 (100%)	100	intact - exact match		OprD intact	0	0	gyrA_D87G	0	0	not included
GCF_001449385	100	0.17	260903	6365835	C2	1195	complete (100%)	1326/1326 (100%)	OprD_15	441/441 (100%)	100	intact - exact match		OprD intact	0	0	gyrA_D87G, gyrA_D87G	1	0	not included
GCF_001449425	99.68	0.11	727468	6329829	A	152	complete (100%)	1331/1326 (100.38%)	OprD_5	438/441 (99.3%)	100	frameshift indel		OprD inactivated	0	0	none	0	0	not included
GCF_001449465	100	1.63	272023	6839583	C2	1006	complete (100%)	1340/1341 (99.93%)	OprD_14	297/441 (67.3%)	100	frameshift indel		OprD inactivated	0	0	gyrA_D87G	1	1	1
GCF_001449515	99.68	0.11	260161	6949422	A	111	complete (100%)	1328/1326 (100.15%)	OprD_5	320/441 (72.6%)	100	frameshift indel		OprD inactivated	0	0	gyrA_D87G	1	1	not included
GCF_001449585	99.68	0.53	258209	7082122	B	446	complete (100%)	1331/1332 (99.92%)	OprD_2	302/443 (68.2%)	100	frameshift indel		OprD inactivated	0	0	none	0	0	1
GCF_001449625	99.68	0.11	260205	7017562	A	111	complete (100%)	1326/1326 (100%)	OprD_5	441/441 (100%)	99.8	premature stop	K268*	OprD inactivated	0	0	gyrA_D87G	1	1	not included
GCF_001449655	99.68	0.59	264968	6771816	A	267	complete (100%)	1332/1332 (100%)	OprD_4	443/443 (100%)	99.8	premature stop	Q67*	OprD inactivated	0	0	none	0	0	not included
GCF_001449725	99.35	0.11	225121	6855966	B	319	complete (100%)	1332/1332 (100%)	OprD_8	443/443 (100%)	100	intact - exact match		OprD intact	0	0	none	0	0	0
GCF_001449785	99.68	0.11	429396	6314662	A	675	complete (100%)	1326/1326 (100%)	OprD_1	441/441 (100%)	100	intact - exact match		OprD intact	0	0	none	0	0	0
GCF_001449825	99.68	0.16	470007	6661524	A	27	complete (100%)	1326/1326 (100%)	OprD_1	441/441 (100%)	99.8	premature stop	Q427*	OprD inactivated	0	0	none	0	0	1
GCF_001449865	99.35	0.11	444001	6288684	A	2027	complete (100%)	1332/1332 (100%)	OprD_6	443/443 (100%)	100	intact - exact match		OprD intact	0	0	none	0	0	not included
GCF_001449925	99.68	0.11	286702	6598810	B	446	complete (100%)	1332/1332 (100%)	OprD_2	443/443 (100%)	100	intact - exact match		OprD intact	0	0	gyrA_D87G	0	0	not included
GCF_001449985	99.68	0.49	467974	6774834	A	27	complete (100%)	1326/1326 (100%)	OprD_1	441/441 (100%)	99.8	premature stop	W138*	OprD inactivated	0	0	gyrA_D87G	0	0	not included
GCF_001450015	99.68	0.46	479668	6845048	A	282	complete (100%)	1326/1326 (100%)	OprD_5	441/441 (100%)	100	intact - exact match		OprD intact	0	0	gyrA_D87G	0	0	not included
GCF_001450065	99.35	0.5	311986	6439760	B	357	complete (100%)	1326/1326 (100%)	OprD_3	441/441 (100%)	100	intact - exact match		OprD intact	0	0	none	1	1	not included
GCF_001450115	99.68	0.43	233435	6810394	B	671	complete (100%)	1326/1326 (100%)	OprD_3	441/441 (100%)	100	intact - exact match		OprD intact	0	0	none	0	0	not included
GCF_001450185	99.68	0.11	355396	6455414	A	2048	complete (100%)	1332/1332 (100%)	OprD_4	443/443 (100%)	100	intact - exact match		OprD intact	0	0	none	0	0	0
GCF_001450225	99.68	0.11	399346	6348477	A	198	complete (100%)	1332/1332 (100%)	OprD_4	443/443 (100%)	100	intact - exact match		OprD intact	0	0	none	0	0	0
GCF_001450265	99.68	2.27	188844	7468186	B	235	complete (100%)	1332/1332 (100%)	OprD_2	443/443 (100%)	100	intact - exact match		OprD intact	0	0	none	1	1	not included
GCF_001450325	99.68	0.11	373772	6364652	A	274	complete (100%)	1326/1326 (100%)	OprD_1	441/441 (100%)	100	intact - exact match		OprD intact	0	0	none	0	0	0
GCF_001450385	99.68	0.52	341236	6909054	A	966	complete (100%)	1326/1326 (100%)	OprD_5	441/441 (100%)	100	intact - exact match		OprD intact	0	0	none	0	0	0
GCF_001450425	99.68	0.11	221880	6608235	B	532	incomplete (59.05%)	1332/1332 (100%)	OprD_2	443/443 (100%)	100	intact - exact match		OprD inactivated	0	0	none	0	0	not included
GCF_001450465	100	0.17	506779	6330424	C2	1195	complete (100%)	1326/1326 (100%)	OprD_15	441/441 (100%)	100	intact - exact match		OprD intact	0	0	gyrA_D87G, gyrA_D87G	0	0	0
GCF_001450525	99.68	0.11	260188	7105167	A	111	complete (100%)	1326/1326 (100%)	OprD_5	441/441 (100%)	99.8	intact - missense mutation	G316D	OprD intact but rare AA substitution	0	0	gyrA_D87G, gyrA_D87G	1	1	not included
GCF_001450585	99.68	0.59	230586	6705155	A	699	complete (100%)	1332/1332 (100%)	OprD_4	443/443 (100%)	100	intact - exact match		OprD intact	0	0	none	0	0	0
GCF_001450635	99.68	0.11	418256	6664858	A	27	complete (100%)	1326/1326 (100%)	OprD_1	441/441 (100%)	100	intact - exact match		OprD intact	0	0	none	0	0	not included
GCF_001450675	99.61	0.56	245663	7048253	B	298	complete (100%)	1332/1332 (100%)	OprD_2	443/443 (100%)	100	intact - exact match		OprD intact	0	0	none	0	0	not included
GCF_001450745	99.68	0.13	421260	6288655	A	2029	complete (100%)	1326/1326 (100%)	OprD_1	441/441 (100%)	100	intact - exact match		OprD intact	0	0	none	0	0	not included
GCF_001450795	99.68	0.16	188202	6949144	A	348	complete (100%)	1332/1332 (100%)	OprD_6	443/443 (100%)	100	intact - exact match		OprD intact	0	0	none	1	1	0
GCF_001450835	99.68	0.11	287517	6330877	A	388	complete (100%)	1326/1326 (100%)	OprD_1	441/441 (100%)	100	intact - exact match		OprD intact	0	0	none	0	0	not included
GCF_001450875	99.68	0.11	435133	6896869	A	17	complete (100%)	1326/1326 (100%)	OprD_1	441/441 (100%)	100	intact - exact match		OprD intact	0	0	none	0	0	0
GCF_001450925	99.68	0.11	245949	6825515	B	532	complete (100%)	1332/1332 (100%)	OprD_2	443/443 (100%)	100	intact - exact match		OprD intact	0	0	gyrA_D87G, gyrA_D87G	0	0	0
GCF_001450995	99.68	0.13	289481	6559031	B	235	complete (100%)	1332/1332 (100%)	OprD_2	443/443 (100%)	100	intact - exact match		OprD intact	0	0	none	1	1	not included
GCF_001451025	99.68	0.11	186073	6717900	A	1320	complete (100%)	1332/1332 (100%)	OprD_6	443/443 (100%)	100	intact - exact match		OprD intact	0	0	none	0	0	not included
GCF_001451075	99.68	0.11	223895	6975031	A	111	complete (100%)	1326/1326 (100%)	OprD_5	441/441 (100%)	100	intact - exact match		OprD intact	0	0	gyrA_D87G, gyrA_D87G	1	1	not included
GCF_001451145	99.68	0.11	255927	6713047	B	253	complete (100%)	1332/1332 (100%)	OprD_2	443/443 (100%)	100	intact - exact match		OprD intact	0	0	none	0	0	not included
GCF_001451205	99.68	0.11	352101	6783942	A	155	complete (100%)	1326/1326 (100%)	OprD_1	441/441 (100%)	100	intact - exact match		OprD intact	0	0	none	0	0	not included
GCF_001451245	99.68	0.49	316537	6991434	A	640	complete (100%)	1326/1326 (100%)	OprD_5	441/441 (100%)	100	intact - exact match		OprD intact	0	0	none	0	0	not included
GCF_001451265	99.68	0.11	202872	6681096	A	348	complete (100%)	1332/1332 (100%)	OprD_6	443/443 (100%)	100	intact - exact match		OprD intact	0	0	gyrA_D87G, gyrA_D87G	0	0	not included
GCF_001451335	99.68	0.15	266527	6922159	A	244	complete (100%)	1332/1332 (100%)	OprD_4	443/443 (100%)	100	intact - exact match		OprD intact	0	0	gyrA_D87G	0	0	not included
GCF_001451405	99.68	0.53	458818	7010459	A	395	complete (100%)	1326/1326 (100%)	OprD_1	441/441 (100%)	100	intact - exact match		OprD intact	0	0	none	0	0	0
GCF_001451455	99.68	0.49	296990	7066559	A	179	complete (100%)	1326/1326 (100%)	OprD_1	441/441 (100%)	100	intact - exact match		OprD intact	0	0	gyrA_D87G, gyrA_D87G	1	1	not included
GCF_001451505	99.68	0.53	190647	6938322	B	1182	complete (100%)	1326/1326 (100%)	OprD_3	441/441 (100%)	100	intact - exact match		OprD intact	0	0	none	0	0	not included
GCF_001451565	99.68	0.9	427240	6697996	A	277	complete (100%)	1330/1332 (99.85%)	OprD_6	318/443 (71.8%)	99.7	frameshift indel		OprD inactivated	1	0	gyrA_D87G, gyrA_D87G, gyrA_D87G	1	1	not included
GCF_001451655	99.68	0.11	394548	6538562	A	244	complete (100%)	1332/1332 (100%)	OprD_4	443/443 (100%)	100	intact - exact match		OprD intact	0	0	none	0	0	not included
GCF_001451705	99.68	0.11	426590	6523054	A	1974	complete (100%)	1332/1332 (100%)	OprD_2	443/443 (100%)	100	intact - exact match		OprD intact	0	0	none	0	0	not included
GCF_001451755	99.68	0.56	441057	7190328	A	395	complete (100%)	1325/1326 (99.92%)	OprD_1	314/441 (71.2%)	99.7	frameshift indel		OprD inactivated	0	0	gyrA_D87G, gyrA_D87G	1	1	not included
GCF_001451815	99.68	0.11	254969	6591410	B	235	complete (100%)	1332/1332 (100%)	OprD_2	443/443 (100%)	100	intact - exact match		OprD intact	0	0	gyrA_D87G, gyrA_D87G	1	1	0
GCF_001451865	99.68	0.11	459773	6476803	A	244	complete (100%)	1332/1332 (100%)	OprD_4	443/443 (100%)	100	intact - exact match		OprD intact	0	0	none	0	0	not included
GCF_001451895	99.68	0.56	404331	7189862	A	395	complete (100%)	1325/1326 (99.92%)	OprD_1	314/441 (71.2%)	99.7	frameshift indel		OprD inactivated	0	0	gyrA_D87G, gyrA_D87G	1	1	1
GCF_001451965	99.68	0.11	221052	6935808	B	532	complete (100%)	1332/1332 (100%)	OprD_2	443/443 (100%)	100	intact - exact match		OprD intact	0	0	none	0	0	not included
GCF_001452025	99.68	0.2	238091	6795777	B	235	complete (100%)	1333/1332 (100.08%)	OprD_2	328/443 (74%)	100	frameshift indel		OprD inactivated	0	0	gyrA_D87G, gyrA_D87G	1	1	not included
GCF_001452055	99.68	0.15	227950	6735301	B	235	complete (100%)	478/1332 (35.89%)	no hit			truncated		OprD inactivated	0	0	gyrA_D87G	1	1	1
GCF_001452105	99.68	0.15	206525	6932829	B	298	complete (100%)	730/1332 (54.8%)	no hit			truncated		OprD inactivated	0	0	gyrA_D87G, gyrA_D87G	0	0	not included
GCF_001452155	99.68	0.19	379751	6763773	B	313	complete (100%)	1326/1326 (100%)	OprD_3	441/441 (100%)	100	intact - exact match		OprD intact	0	0	none	0	0	not included
GCF_001452215	99.35	0.49	238600	6881413	B	253	complete (100%)	1332/1332 (100%)	OprD_2	443/443 (100%)	100	intact - exact match		OprD intact	0	0	none	1	1	not included
GCF_001452255	99.68	0.54	333063	6675815	A	277	complete (100%)	1330/1332 (99.85%)	OprD_6	318/443 (71.8%)	99.7	frameshift indel		OprD inactivated	1	0	gyrA_D87G, gyrA_D87G	1	1	not included
GCF_001452305	99.68	0.11	327132	6677289	B	235	complete (100%)	1332/1332 (100%)	OprD_2	443/443 (100%)	100	intact - exact match		OprD intact	0	0	gyrA_D87G, gyrA_D87G	1	1	not included
GCF_001452365	99.68	0.11	266981	7064888	A	111	complete (100%)	1326/1326 (100%)	OprD_5	441/441 (100%)	100	intact - exact match		OprD intact	0	0	gyrA_D87G	1	1	0
GCF_001452415	99.68	0.11	426990	6574593	A	381	complete (100%)	1326/1326 (100%)	OprD_5	441/441 (100%)	100	intact - exact match		OprD intact	0	0	none	0	0	not included
GCF_001452465	99.68	1.95	214480	7146477	B	308	complete (100%)	1333/1332 (100.08%)	OprD_2	401/443 (90.5%)	100	frameshift indel		OprD inactivated	0	1	gyrA_D87G	1	1	not included
GCF_001452495	99.68	0.15	312929	7019521	A	179	complete (100%)	1326/1326 (100%)	OprD_1	441/441 (100%)	100	intact - exact match		OprD intact	0	0	none	1	1	0
GCF_001452565	99.68	0.43	198790	7086365	B	308	complete (100%)	1332/1332 (100%)	OprD_2	443/443 (100%)	100	intact - exact match		OprD intact	0	0	gyrA_D87G, gyrA_D87G	1	1	not included
GCF_001452615	99.68	0.23	224069	6732817	A	348	complete (100%)	1332/1332 (100%)	OprD_6	443/443 (100%)	100	intact - exact match		OprD intact	0	0	none	0	0	not included
GCF_001452665	99.68	0.25	266043	7230491	A	111	complete (100%)	1326/1326 (100%)	OprD_5	441/441 (100%)	100	intact - exact match		OprD intact	0	0	gyrA_D87G	1	1	not included
GCF_001452755	99.68	1.24	429516	6877616	A	569	complete (100%)	1326/1326 (100%)	OprD_1	441/441 (100%)	100	intact - exact match		OprD intact	0	0	none	1	1	0
GCF_001452825	99.68	0.11	337153	6604855	B	1076	complete (100%)	1332/1332 (100%)	OprD_2	443/443 (100%)	100	intact - exact match		OprD intact	0	0	none	0	0	not included
GCF_001452865	99.39	0.11	351187	6779502	A	155	complete (100%)	1326/1326 (100%)	OprD_1	441/441 (100%)	100	intact - exact match		OprD intact	0	0	none	0	0	not included
GCF_001452915	99.68	0.16	203061	6773139	A	348	complete (100%)	1331/1332 (99.92%)	no hit			frameshift indel		OprD inactivated	0	0	none	1	1	not included
GCF_001452985	100	0.2	613565	6518298	C2	2031	complete (100%)	1341/1341 (100%)	OprD_10	446/446 (100%)	100	intact - exact match		OprD intact	0	0	none	0	0	not included
GCF_001453075	99.68	0.11	408730	6251882	A	676	complete (100%)	1326/1326 (100%)	OprD_1	441/441 (100%)	100	intact - exact match		OprD intact	0	0	none	0	0	not included
GCF_001453125	99.68	0.22	211499	6776577	B	316	complete (100%)	1326/1326 (100%)	OprD_3	441/441 (100%)	100	intact - exact match		OprD intact	0	0	none	0	0	not included
GCF_001453185	99.68	1.27	337901	7067121	A	646	complete (100%)	1332/1332 (100%)	OprD_2	443/443 (100%)	100	intact - exact match		OprD intact	0	0	none	1	1	not included
GCF_001453235	99.68	0.11	380603	6747485	A	17	complete (100%)	1326/1326 (100%)	OprD_1	441/441 (100%)	100	intact - exact match		OprD intact	0	0	gyrA_D87G	0	0	0
GCF_001453285	99.19	0.11	271802	6330313	B	253	complete (100%)	1332/1332 (100%)	OprD_2	443/443 (100%)	100	intact - exact match		OprD intact	0	0	gyrA_D87G	0	0	not included
GCF_001453315	99.68	0.14	366119	6418111	A	2056	complete (100%)	1326/1326 (100%)	OprD_1	441/441 (100%)	100	intact - exact match		OprD intact	0	0	none	0	0	not included
GCF_001453385	99.68	0.25	647249	6664557	A	17	complete (100%)	1326/1326 (100%)	OprD_1	441/441 (100%)	100	intact - exact match		OprD intact	0	0	none	0	0	not included
GCF_001453435	99.68	0.11	253675	6490711	A	2058	complete (100%)	1332/1332 (100%)	OprD_2	443/443 (100%)	99.8	intact - missense mutation	A425G	OprD intact but rare AA substitution	0	0	gyrA_D87G, gyrA_D87G	0	0	0
GCF_001453495	99.68	0.14	223396	6831310	B	316	complete (100%)	1326/1326 (100%)	OprD_3	441/441 (100%)	99.8	premature stop	W339*	OprD inactivated	0	0	gyrA_D87G, gyrA_D87G	1	1	1
GCF_001453545	99.68	0.11	454437	6760440	A	463	complete (100%)	1326/1326 (100%)	OprD_5	441/441 (100%)	100	intact - exact match		OprD intact	0	0	gyrA_D87G	0	0	not included
GCF_001453595	99.68	0.19	184625	6885468	B	235	complete (100%)	1331/1332 (99.92%)	OprD_2	304/443 (68.6%)	100	frameshift indel		OprD inactivated	0	0	gyrA_D87G, gyrA_D87G	0	0	not included
GCF_001453665	99.68	0.18	351235	6985820	A	175	complete (100%)	1326/1326 (100%)	OprD_1	441/441 (100%)	100	intact - exact match		OprD intact	0	0	gyrA_D87G	1	1	0
GCF_001453705	98.38	0.14	304822	6746546	B	-	complete (100%)	1326/1326 (100%)	OprD_3	441/441 (100%)	99.8	premature stop	W339*	OprD inactivated	0	0	gyrA_D87G, gyrA_D87G	1	1	not included
GCF_001453735	99.68	0.2	177697	6872491	A	348	complete (100%)	1332/1332 (100%)	OprD_6	443/443 (100%)	100	intact - exact match		OprD intact	0	0	none	1	1	0
GCF_001453805	97.73	0.11	290539	6072903	A	549	complete (100%)	1332/1332 (100%)	OprD_4	443/443 (100%)	100	intact - exact match		OprD intact	0	0	none	0	0	0
GCF_001453855	99.68	0.11	214882	7222009	A	111	complete (100%)	1326/1326 (100%)	OprD_5	441/441 (100%)	100	intact - exact match		OprD intact	0	0	gyrA_D87G	1	1	not included
GCF_001453905	99.59	0.52	467150	7085387	A	17	complete (100%)	1326/1326 (100%)	OprD_1	441/441 (100%)	100	intact - exact match		OprD intact	0	0	none	0	0	not included
GCF_001453945	99.51	0.13	457647	6418763	A	2035	complete (100%)	1326/1326 (100%)	OprD_1	441/441 (100%)	100	intact - exact match		OprD intact	0	0	none	0	0	not included
GCF_001454065	99.68	0.83	270616	6821810	B	319	complete (100%)	1332/1332 (100%)	OprD_8	443/443 (100%)	100	intact - exact match		OprD intact	0	0	gyrA_D87G	0	0	not included
GCF_001454125	99.68	0.8	394849	6845267	A	244	complete (100%)	1333/1332 (100.08%)	no hit			frameshift indel		OprD inactivated	0	0	gyrA_D87G	1	1	1
GCF_001454165	99.68	0.11	255868	6569755	B	671	complete (100%)	1326/1326 (100%)	OprD_3	441/441 (100%)	100	intact - exact match		OprD intact	0	0	none	0	0	not included
GCF_001454205	99.68	0.54	206480	6736063	B	308	complete (100%)	1331/1332 (99.92%)	OprD_2	327/443 (73.8%)	100	frameshift indel		OprD inactivated	0	0	none	0	0	not included
GCF_001454325	99.59	0.11	391538	6434588	A	2041	complete (100%)	1332/1332 (100%)	OprD_6	443/443 (100%)	100	intact - exact match		OprD intact	0	0	none	0	0	not included
GCF_001454365	99.59	0.11	294545	6526262	B	316	complete (100%)	1326/1326 (100%)	OprD_3	441/441 (100%)	100	intact - exact match		OprD intact	0	0	none	0	0	not included
GCF_001454395	99.68	0.11	460799	6245106	A	2044	complete (100%)	1326/1326 (100%)	OprD_1	441/441 (100%)	100	intact - exact match		OprD intact	0	0	none	0	0	not included
GCF_001454515	99.27	0.11	256735	6898601	A	111	complete (100%)	1326/1326 (100%)	OprD_5	441/441 (100%)	100	intact - exact match		OprD intact	0	0	gyrA_D87G, gyrA_D87G	0	0	0
GCF_001454565	99.68	0.11	260076	7093117	A	111	complete (100%)	1326/1326 (100%)	OprD_5	441/441 (100%)	100	intact - exact match		OprD intact	0	0	gyrA_D87G	1	1	not included
GCF_001454595	99.68	0.58	258149	6753214	B	235	complete (100%)	1332/1332 (100%)	OprD_2	443/443 (100%)	99.8	premature stop	E171*	OprD inactivated	0	0	gyrA_D87G, gyrA_D87G	1	1	not included
GCF_001454665	99.68	0.5	313079	6826060	A	664	complete (100%)	1332/1332 (100%)	OprD_4	443/443 (100%)	99.8	intact - missense mutation	V127L	OprD intact but rare AA substitution	0	0	none	0	0	not included
GCF_001454725	99.68	0.43	433790	6877270	A	17	complete (100%)	1326/1326 (100%)	OprD_1	441/441 (100%)	100	intact - exact match		OprD intact	0	0	none	0	0	0
GCF_001454785	99.03	0.11	219378	7079180	A	111	complete (100%)	1326/1326 (100%)	OprD_5	441/441 (100%)	99.8	premature stop	W65*	OprD inactivated	0	0	gyrA_D87G, gyrA_D87G	1	1	1
GCF_001454825	99.56	0.11	184875	7419898	A	111	complete (100%)	1064/1326 (80.24%)	OprD_5	353/441 (80%)	100	truncated		OprD inactivated	0	0	gyrA_D87G	1	1	1
GCF_001469695	99.68	0.11	171911	7098362	A	111	complete (100%)	1328/1326 (100.15%)	OprD_5	390/441 (88.4%)	99.7	frameshift indel		OprD inactivated	0	0	gyrA_D87G, gyrA_D87G	1	1	not included
GCF_001482325	99.68	0.11	6431911	6431911	A	152	complete (100%)	1326/1326 (100%)	OprD_5	441/441 (100%)	100	intact - exact match		OprD intact	0	0	none	0	0	0
GCF_001482875	99.59	0.44	124099	6446627	A	654	complete (100%)	1326/1326 (100%)	OprD_5	441/441 (100%)	100	intact - exact match		OprD intact	0	0	none	0	0	0
GCF_001483235	99.63	0.28	6012170	6795250	A	267	complete (100%)	1332/1332 (100%)	OprD_4	443/443 (100%)	100	intact - exact match		OprD intact	0	0	none	0	0	not included
GCF_001515915	99.4	0.11	6795741	6795741	A	155	complete (100%)	1326/1326 (100%)	OprD_1	441/441 (100%)	100	intact - exact match		OprD intact	0	0	gyrA_D87G	0	0	not included
GCF_001516165	99.59	0.19	6808844	6808844	A	244	complete (100%)	1332/1332 (100%)	OprD_4	443/443 (100%)	100	intact - exact match		OprD intact	0	0	none	0	0	0
GCF_001516205	99.68	0.11	6777566	6777566	A	27	complete (100%)	1326/1326 (100%)	OprD_1	441/441 (100%)	100	intact - exact match		OprD intact	0	0	none	0	0	not included
GCF_001516245	99.68	0.11	6517340	6517340	A	1295	complete (100%)	1332/1332 (100%)	OprD_6	443/443 (100%)	100	intact - exact match		OprD intact	0	0	none	0	0	not included
GCF_001516325	99.68	0.14	6568228	6568228	A	389	complete (100%)	1326/1326 (100%)	OprD_1	441/441 (100%)	99.8	premature stop	W277*	OprD inactivated	0	0	gyrA_D87G	0	0	not included
GCF_001516385	99.51	0.15	6897231	6897231	B	253	complete (100%)	1332/1332 (100%)	OprD_2	443/443 (100%)	100	intact - exact match		OprD intact	0	0	none	0	0	not included
GCF_001535675	99.68	0.18	6779457	7000485	A	111	complete (100%)	1326/1326 (100%)	OprD_5	441/441 (100%)	99.8	premature stop	Y91*	OprD inactivated	0	0	gyrA_D87G	1	1	1
GCF_001542835	98.78	0.11	6794354	6794354	A	155	complete (100%)	1326/1326 (100%)	OprD_1	441/441 (100%)	100	intact - exact match		OprD intact	0	0	gyrA_D87G	0	0	not included
GCF_001545195	99.57	0.11	192465	6150557	A	-	complete (100%)	1326/1326 (100%)	OprD_1	441/441 (100%)	99.8	premature stop	W65*	OprD inactivated	0	0	gyrA_D87G, gyrA_D87G	0	0	1
GCF_001547955	99.68	0.95	7090694	7090694	B	357	complete (100%)	1326/1326 (100%)	OprD_3	441/441 (100%)	99.5	premature stop	E74*	OprD inactivated	0	0	gyrA_D87G	1	1	1
GCF_001548335	99.68	0.43	6897018	6897018	B	1047	complete (100%)	1332/1332 (100%)	OprD_2	443/443 (100%)	100	intact - exact match		OprD intact	0	0	gyrA_D87G, gyrA_D87G	1	1	0
GCF_001554315	99.66	0.14	193145	6229931	A	792	complete (100%)	1326/1326 (100%)	OprD_1	441/441 (100%)	99.8	premature stop	W277*	OprD inactivated	0	0	none	0	0	not included
GCF_001554385	99.47	0.34	333007	6517933	A	-	complete (100%)	1326/1326 (100%)	OprD_1	441/441 (100%)	99.5	intact - missense mutation	P186L, L407P	OprD intact but rare AA substitution	0	0	none	0	0	not included
GCF_001554455	99.33	0.11	138224	6518682	B	-	complete (100%)	1326/1326 (100%)	OprD_3	441/441 (100%)	99.5	intact - missense mutation	M135I, P157L	OprD intact but rare AA substitution	0	0	none	1	1	not included
GCF_001554495	98.86	0.11	276987	6746537	A	179	complete (100%)	1326/1326 (100%)	OprD_1	441/441 (100%)	100	intact - exact match		OprD intact	0	0	none	0	0	not included
GCF_001554535	99.98	0.14	193222	6528684	A	17	complete (100%)	1326/1326 (100%)	OprD_1	441/441 (100%)	99.8	intact - missense mutation	F357L	OprD intact but rare AA substitution	0	0	none	0	0	not included
GCF_001554585	99.5	0.14	426848	6544439	A	-	complete (100%)	1326/1326 (100%)	OprD_1	441/441 (100%)	100	intact - exact match		OprD intact	0	0	gyrA_D87G	0	0	0
GCF_001554655	99.66	0.49	149269	6366246	A	443	complete (100%)	1327/1326 (100.08%)	OprD_1	337/441 (76.4%)	100	frameshift indel		OprD inactivated	0	0	gyrA_D87G	0	0	1
GCF_001554695	99.59	0.11	184471	6475849	A	-	complete (100%)	1332/1332 (100%)	OprD_6	443/443 (100%)	100	intact - exact match		OprD intact	0	0	none	0	0	0
GCF_001554735	99.66	0.11	202738	6579848	A	348	complete (100%)	1333/1332 (100.08%)	OprD_6	293/443 (66.1%)	100	multiple indels/other rearrangement		OprD inactivated	0	0	none	0	0	not included
GCF_001554785	99.68	0.14	233151	6327593	B	671	complete (100%)	1327/1326 (100.08%)	OprD_3	423/441 (95.9%)	99.8	frameshift indel		OprD inactivated	0	0	gyrA_D87G	0	0	1
GCF_001554855	99.68	0.11	370708	6321192	A	553	complete (100%)	1326/1326 (100%)	OprD_1	441/441 (100%)	100	intact - exact match		OprD intact	0	0	gyrA_D87G	0	0	0
GCF_001554895	99.68	0.11	345115	6321358	A	553	complete (100%)	1326/1326 (100%)	OprD_1	441/441 (100%)	100	intact - exact match		OprD intact	0	0	gyrA_D87G	0	0	not included
GCF_001554935	99.08	0.11	318484	6239320	A	274	complete (100%)	1326/1326 (100%)	OprD_1	441/441 (100%)	100	intact - exact match		OprD intact	0	0	gyrA_D87G	0	0	not included
GCF_001554995	99.59	0.11	179368	6161159	A	-	complete (100%)	1326/1326 (100%)	OprD_1	441/441 (100%)	99.5	premature stop	W277*	OprD inactivated	0	0	gyrA_D87G, gyrA_D87G	0	0	1
GCF_001555055	99.66	0.14	335848	6268083	A	792	complete (100%)	1326/1326 (100%)	OprD_1	441/441 (100%)	99.8	premature stop	W277*	OprD inactivated	0	0	none	0	0	1
GCF_001555095	99.68	0.11	150226	6260665	A	-	complete (100%)	1331/1332 (99.92%)	OprD_2	383/443 (86.5%)	100	frameshift indel		OprD inactivated	0	0	none	0	0	not included
GCF_001555135	99.5	0.11	492301	6539009	A	-	complete (100%)	1326/1326 (100%)	OprD_1	441/441 (100%)	100	intact - exact match		OprD intact	0	0	gyrA_D87G	0	0	not included
GCF_001555165	98.86	0.11	195665	6861395	A	179	complete (100%)	1325/1326 (99.92%)	OprD_1	387/441 (87.8%)	99.2	frameshift indel		OprD inactivated	0	0	none	0	0	not included
GCF_001555235	99.66	0.22	111223	6535651	A	348	complete (100%)	1330/1332 (99.85%)	OprD_6	406/443 (91.6%)	100	frameshift indel		OprD inactivated	0	0	none	0	0	not included
GCF_001555295	99.68	0.11	215654	6317546	A	553	complete (100%)	1327/1326 (100.08%)	OprD_1	296/441 (67.1%)	100	frameshift indel		OprD inactivated	0	0	gyrA_D87G	0	0	not included
GCF_001555325	99.59	0.19	213685	6240102	A	-	complete (100%)	1326/1326 (100%)	OprD_1	441/441 (100%)	100	intact - exact match		OprD intact	0	0	gyrA_D87G	0	0	not included
GCF_001555395	99.19	0.14	139380	6740557	A	-	complete (100%)	1327/1326 (100.08%)	OprD_1	305/441 (69.2%)	99.7	frameshift indel		OprD inactivated	0	0	gyrA_D87G	0	0	not included
GCF_001555455	99.51	0.11	375961	6692467	A	17	complete (100%)	1326/1326 (100%)	OprD_1	441/441 (100%)	99.8	premature stop	W65*	OprD inactivated	0	0	gyrA_D87G	0	0	not included
GCF_001594325	99.68	0.15	6618768	6618768	A	198	complete (100%)	1332/1332 (100%)	OprD_4	443/443 (100%)	100	intact - exact match		OprD intact	0	0	none	0	0	not included
GCF_001601595	99.68	0.11	102664	6783146	A	621	complete (100%)	1326/1326 (100%)	OprD_5	441/441 (100%)	99.8	premature stop	Y283*	OprD inactivated	0	0	gyrA_D87G, gyrA_D87G, gyrA_D87G	1	1	1
GCF_001606045	99.68	0.11	6370730	6370730	A	2362	complete (100%)	1326/1326 (100%)	OprD_1	441/441 (100%)	100	intact - exact match		OprD intact	0	0	none	0	0	not included
GCF_001623945	99.68	0.78	123982	7038875	B	235	complete (100%)	1334/1332 (100.15%)	OprD_2	314/443 (70.9%)	100	frameshift indel		OprD inactivated	0	0	gyrA_D87G, gyrA_D87G	1	1	not included
GCF_001623985	99.68	0.78	99775	7042944	B	235	complete (100%)	1334/1332 (100.15%)	OprD_2	314/443 (70.9%)	100	frameshift indel		OprD inactivated	0	0	gyrA_D87G, gyrA_D87G	1	1	not included
GCF_001679685	99.68	1.35	6430493	6853510	A	389	incomplete (91.9%)	1326/1326 (100%)	OprD_1	441/441 (100%)	100	intact - exact match		OprD inactivated	0	0	none	1	1	not included
GCF_001687285	99.68	0.11	6833187	6833187	A	155	complete (100%)	1326/1326 (100%)	OprD_1	441/441 (100%)	100	intact - exact match		OprD intact	0	0	none	0	0	0
GCF_001721785	99.68	0.76	6645477	6645477	B	1971	complete (100%)	1114/1332 (83.63%)	OprD_2	371/443 (83.7%)	100	truncated		OprD inactivated	0	0	gyrA_D87G, gyrA_D87G	1	1	not included
GCF_001721825	99.68	0.76	6681981	6681981	B	1971	complete (100%)	1070/1332 (80.33%)	OprD_2	355/443 (80.1%)	100	truncated		OprD inactivated	0	0	gyrA_D87G, gyrA_D87G	1	1	not included
GCF_001722005	99.68	1.73	6641902	6959251	B	316	complete (100%)	1326/1326 (100%)	OprD_3	441/441 (100%)	100	intact - exact match		OprD intact	0	0	none	0	0	not included
GCF_001729505	99.57	0.11	6276434	6276434	A	549	complete (100%)	1332/1332 (100%)	OprD_4	443/443 (100%)	100	intact - exact match		OprD intact	0	0	none	0	0	not included
GCF_001756355	99.68	0.8	421587	6846811	A	244	complete (100%)	1333/1332 (100.08%)	no hit			frameshift indel		OprD inactivated	0	0	gyrA_D87G	1	1	not included
GCF_001756425	99.68	0.52	201606	6737785	A	2331	complete (100%)	1326/1326 (100%)	OprD_1	441/441 (100%)	100	intact - exact match		OprD intact	0	0	none	0	0	not included
GCF_001756485	99.45	0.11	209309	6062808	A	-	complete (100%)	1326/1326 (100%)	OprD_1	441/441 (100%)	99.8	premature stop	Y328*	OprD inactivated	0	0	none	0	0	not included
GCF_001756525	99.68	0.72	158274	6899909	A	2037	complete (100%)	1326/1326 (100%)	OprD_1	441/441 (100%)	99.8	intact - missense mutation	A23T	OprD intact but rare AA substitution	0	0	none	0	0	not included
GCF_001765435	99.57	0.22	77467	6629533	A	390	complete (100%)	1326/1326 (100%)	OprD_1	441/441 (100%)	100	intact - exact match		OprD intact	0	0	none	0	0	not included
GCF_001765465	99.43	0.11	46808	6621576	A	-	complete (100%)	1326/1326 (100%)	OprD_1	441/441 (100%)	100	intact - exact match		OprD intact	0	0	none	0	0	not included
GCF_001765535	99.68	0.31	269350	6634467	A	1864	complete (100%)	1326/1326 (100%)	OprD_1	441/441 (100%)	100	intact - exact match		OprD intact	0	0	none	0	0	0
GCF_001765585	99.59	0.38	157999	6631035	A	390	complete (100%)	1326/1326 (100%)	OprD_1	441/441 (100%)	100	intact - exact match		OprD intact	0	0	none	0	0	0
GCF_001765635	99.68	0.11	92719	6625707	A	390	complete (100%)	1326/1326 (100%)	OprD_1	441/441 (100%)	100	intact - exact match		OprD intact	0	0	none	0	0	0
GCF_001765655	99.68	0.22	227780	6635411	A	390	complete (100%)	1326/1326 (100%)	OprD_1	441/441 (100%)	100	intact - exact match		OprD intact	0	0	none	0	0	not included
GCF_001765725	99.68	0.11	161574	6632299	A	-	complete (100%)	1325/1326 (99.92%)	OprD_1	296/441 (67.1%)	100	frameshift indel		OprD inactivated	0	0	none	0	0	1
GCF_001765795	99.68	0.22	123540	6641890	A	1864	complete (100%)	1326/1326 (100%)	OprD_1	441/441 (100%)	100	intact - exact match		OprD intact	0	0	none	0	0	0
GCF_001765835	99.68	0.54	92175	6645997	A	1864	complete (100%)	1326/1326 (100%)	OprD_1	441/441 (100%)	100	intact - exact match		OprD intact	0	0	none	0	0	not included
GCF_001765855	99.68	0.54	190562	6641464	A	390	complete (100%)	1325/1326 (99.92%)	OprD_1	296/441 (67.1%)	100	frameshift indel		OprD inactivated	0	0	none	0	0	not included
GCF_001765925	99.68	0.22	142823	6634910	A	-	complete (100%)	1326/1326 (100%)	OprD_1	441/441 (100%)	100	intact - exact match		OprD intact	0	0	none	0	0	not included
GCF_001765985	99.59	0.22	134849	6632144	A	1923	complete (100%)	1325/1326 (99.92%)	OprD_1	296/441 (67.1%)	100	frameshift indel		OprD inactivated	0	0	none	0	0	not included
GCF_001766035	99.35	0.3	143013	6636860	A	-	complete (100%)	1325/1326 (99.92%)	OprD_1	296/441 (67.1%)	100	frameshift indel		OprD inactivated	0	0	none	0	0	1
GCF_001766075	99.68	0.22	190554	6633639	A	-	complete (100%)	1325/1326 (99.92%)	OprD_1	296/441 (67.1%)	100	frameshift indel		OprD inactivated	0	0	none	0	0	1
GCF_001766125	99.59	0.76	92033	6635723	A	390	complete (100%)	1325/1326 (99.92%)	OprD_1	296/441 (67.1%)	100	frameshift indel		OprD inactivated	0	0	none	0	0	not included
GCF_001766195	99.68	0.11	269129	6637719	A	1864	complete (100%)	1326/1326 (100%)	OprD_1	441/441 (100%)	100	intact - exact match		OprD intact	0	0	none	0	0	not included
GCF_001792835	99.68	0.54	6721480	6721480	A	277	complete (100%)	1330/1332 (99.85%)	OprD_6	318/443 (71.8%)	99.7	frameshift indel		OprD inactivated	1	0	gyrA_D87G, gyrA_D87G	1	1	not included
GCF_001792875	99.68	0.54	7006578	7006578	A	277	complete (100%)	1330/1332 (99.85%)	OprD_6	318/443 (71.8%)	99.7	frameshift indel		OprD inactivated	1	0	gyrA_D87G, gyrA_D87G	1	1	not included
GCF_001807925	99.03	0.11	111910	6322964	A	1395	complete (100%)	1326/1326 (100%)	OprD_1	441/441 (100%)	100	intact - exact match		OprD intact	0	0	none	0	0	not included
GCF_001810465	99.35	0.16	295242	6341959	A	-	complete (100%)	1326/1326 (100%)	OprD_1	441/441 (100%)	100	intact - exact match		OprD intact	0	0	none	0	0	0
GCF_001811225	99	0.11	236144	6287260	A	274	complete (100%)	1326/1326 (100%)	OprD_1	441/441 (100%)	100	intact - exact match		OprD intact	0	0	none	0	0	not included
GCF_001812145	99.19	0.11	192468	6279734	A	883	complete (100%)	1332/1332 (100%)	OprD_9	443/443 (100%)	100	intact - exact match		OprD intact	0	0	none	0	0	not included
GCF_001814745	99.35	0.13	389449	6341853	A	274	complete (100%)	1326/1326 (100%)	OprD_1	441/441 (100%)	100	intact - exact match		OprD intact	0	0	none	0	0	0
GCF_001836645	99.35	0.16	320704	6630916	A	27	complete (100%)	1326/1326 (100%)	OprD_1	441/441 (100%)	100	intact - exact match		OprD intact	0	0	none	0	0	not included
GCF_001836665	99.66	0.11	293110	6263782	A	262	complete (100%)	1326/1326 (100%)	OprD_1	441/441 (100%)	100	intact - exact match		OprD intact	0	0	none	0	0	not included
GCF_001837685	99.24	0.11	365205	6301732	A	612	complete (100%)	1327/1326 (100.08%)	OprD_1	399/441 (90.5%)	99.7	frameshift indel		OprD inactivated	0	1	gyrA_D87G	0	0	not included
GCF_001874795	99.41	0.11	5781139	6900175	A	964	complete (100%)	1326/1326 (100%)	OprD_5	441/441 (100%)	99.8	premature stop	W415*	OprD inactivated	0	0	gyrA_D87G, gyrA_D87G	1	0	not included
GCF_001874975	99.51	0.11	4354749	6929574	B	235	complete (100%)	1333/1332 (100.08%)	no hit			frameshift indel		OprD inactivated	0	0	gyrA_D87G	1	1	not included
GCF_001875165	99.51	0.65	2172972	7267705	A	654	complete (100%)	1326/1326 (100%)	OprD_5	441/441 (100%)	99.8	premature stop	W415*	OprD inactivated	0	0	gyrA_D87G, gyrA_D87G	1	0	1
GCF_001875205	99.68	0.11	2533928	6882581	A	155	complete (100%)	1313/1326 (99.02%)	OprD_1	396/441 (89.8%)	100	truncated		OprD inactivated	0	0	gyrA_D87G	0	0	not included
GCF_001900195	99.59	0.11	6213026	6213026	A	387	complete (100%)	1326/1326 (100%)	OprD_1	441/441 (100%)	100	intact - exact match		OprD intact	0	0	gyrA_D87G, gyrA_D87G	0	0	not included
GCF_001909445	99.68	0.6	85265	6604776	C2	2023	complete (100%)	1326/1326 (100%)	OprD_15	441/441 (100%)	99.8	premature stop	Q158*	OprD inactivated	0	0	none	0	0	not included
GCF_001909485	99.68	1.12	97004	7087679	B	298	complete (100%)	752/1332 (56.46%)	no hit			truncated		OprD inactivated	0	0	gyrA_D87G, gyrA_D87G	0	0	1
GCF_001909585	99.68	0.16	109996	6354111	A	2572	complete (100%)	1325/1326 (99.92%)	OprD_1	366/441 (83%)	100	frameshift indel		OprD inactivated	0	0	none	0	0	not included
GCF_001909645	99.43	0.16	91625	6779428	A	389	complete (100%)	1309/1326 (98.72%)	OprD_1	313/441 (71%)	100	truncated		OprD inactivated	0	0	gyrA_D87G	0	0	1
GCF_001909775	99.35	0.48	82150	6603261	B	253	complete (100%)	1333/1332 (100.08%)	OprD_2	304/443 (68.6%)	99.7	frameshift indel		OprD inactivated	0	0	none	0	0	not included
GCF_001909825	99.68	0.11	75854	6733881	B	235	complete (100%)	1074/1332 (80.63%)	OprD_2	358/443 (80.8%)	100	truncated		OprD inactivated	0	0	gyrA_D87G, gyrA_D87G	1	1	1
GCF_001910045	99.68	0.49	94912	6888492	B	235	complete (100%)	1332/1332 (100%)	OprD_2	443/443 (100%)	99.5	premature stop	Q327*	OprD inactivated	0	0	gyrA_D87G, gyrA_D87G	1	1	not included
GCF_001910115	99.68	0.11	103650	6310500	A	389	complete (100%)	1315/1326 (99.17%)	OprD_1	291/441 (66%)	95.7	frameshift indel		OprD inactivated	0	0	none	0	0	not included
GCF_001910285	99.35	0.11	99755	6563628	B	235	complete (100%)	1332/1332 (100%)	OprD_2	443/443 (100%)	100	intact - exact match		OprD intact	0	0	gyrA_D87G, gyrA_D87G	1	1	0
GCF_001910345	99.68	1.14	92865	6919706	B	235	complete (100%)	1333/1332 (100.08%)	OprD_2	401/443 (90.5%)	100	frameshift indel		OprD inactivated	0	1	gyrA_D87G, gyrA_D87G	1	1	1
GCF_001910375	99.68	0.58	115534	6853893	B	357	complete (100%)	1321/1326 (99.62%)	OprD_3	402/441 (91.2%)	100	frameshift indel		OprD inactivated	0	0	gyrA_D87G, gyrA_D87G	1	1	not included
GCF_001921005	98.82	0.49	137291	6829477	B	235	complete (100%)	1333/1332 (100.08%)	OprD_2	401/443 (90.5%)	100	frameshift indel		OprD inactivated	0	1	gyrA_D87G, gyrA_D87G	1	1	1
GCF_001921065	99.53	0.11	148985	6735127	B	235	complete (100%)	1316/1332 (98.8%)	no hit			truncated		OprD inactivated	0	0	gyrA_D87G, gyrA_D87G	1	1	1
GCF_001921105	99.22	0.81	99368	7068161	B	235	complete (100%)	1331/1332 (99.92%)	OprD_2	302/443 (68.2%)	100	frameshift indel		OprD inactivated	0	0	gyrA_D87G	1	1	not included
GCF_001921165	97.87	1	117814	7109122	B	235	complete (100%)	1332/1332 (100%)	OprD_2	443/443 (100%)	99.8	premature stop	W417*	OprD inactivated	0	0	gyrA_D87G	1	1	not included
GCF_001990285	99.53	0.49	611166	6422274	A	1394	complete (100%)	1326/1326 (100%)	OprD_1	441/441 (100%)	99.5	premature stop	E176*	OprD inactivated	0	0	none	0	0	not included
GCF_001990335	99.68	0.11	377300	6570941	A	1074	complete (100%)	1326/1326 (100%)	OprD_1	441/441 (100%)	100	intact - exact match		OprD intact	0	0	none	0	0	not included
GCF_001990375	99.68	0.11	432126	6494030	A	1074	complete (100%)	1326/1326 (100%)	OprD_1	441/441 (100%)	100	intact - exact match		OprD intact	0	0	none	0	0	0
GCF_001990425	99.68	0.11	390053	6355992	A	2643	complete (100%)	1326/1326 (100%)	OprD_1	441/441 (100%)	100	intact - exact match		OprD intact	0	0	none	0	0	0
GCF_002001225	99.68	0.11	242717	6357928	A	241	complete (100%)	1332/1332 (100%)	OprD_9	443/443 (100%)	100	intact - exact match		OprD intact	0	0	none	0	0	0
GCF_002001275	99.68	0.43	410091	6571914	A	-	complete (100%)	1326/1326 (100%)	OprD_1	441/441 (100%)	100	intact - exact match		OprD intact	0	0	none	0	0	0
GCF_002001315	99.59	0.11	405290	6693156	A	27	complete (100%)	1326/1326 (100%)	OprD_1	441/441 (100%)	100	intact - exact match		OprD intact	0	0	none	0	0	not included
GCF_002002365	99.68	0.14	163610	6891589	B	1076	complete (100%)	1332/1332 (100%)	OprD_2	443/443 (100%)	99.8	premature stop	E230*	OprD inactivated	0	0	gyrA_D87G, gyrA_D87G	1	1	1
GCF_002005755	99.64	0.22	241134	6617324	A	348	complete (100%)	1332/1332 (100%)	OprD_6	443/443 (100%)	100	intact - exact match		OprD intact	0	0	none	0	0	not included
GCF_002021605	99.35	0.52	57799	6191379	A	643	complete (100%)	1332/1332 (100%)	OprD_4	443/443 (100%)	100	intact - exact match		OprD intact	0	0	gyrA_D87G	0	0	0
GCF_002021645	99.68	1.41	60014	6718033	A	1631	complete (100%)	1332/1332 (100%)	OprD_6	443/443 (100%)	100	intact - exact match		OprD intact	0	0	none	0	0	not included
GCF_002025555	99.35	0.12	140229	6236369	B	1146	complete (100%)	1326/1326 (100%)	OprD_3	441/441 (100%)	100	intact - exact match		OprD intact	0	0	none	0	0	0
GCF_002025565	99.68	0.25	76889	6301986	B	-	complete (100%)	1326/1326 (100%)	OprD_3	441/441 (100%)	99.8	intact - missense mutation	S278P	OprD intact but rare AA substitution	0	0	none	0	0	0
GCF_002075065	99.68	0.11	6445239	6445239	B	550	complete (100%)	1326/1326 (100%)	OprD_1	441/441 (100%)	100	intact - exact match		OprD intact	0	0	gyrA_D87G	0	0	not included
GCF_002088215	99.68	0.5	129061	7086780	B	532	complete (100%)	1332/1332 (100%)	OprD_2	443/443 (100%)	99.8	premature stop	W417*	OprD inactivated	0	0	gyrA_D87G, gyrA_D87G	1	1	1
GCF_002094805	99.68	1.36	237670	7202108	A	385	complete (100%)	1326/1326 (100%)	OprD_1	441/441 (100%)	100	intact - exact match		OprD intact	0	0	gyrA_D87G, gyrA_D87G	1	0	not included
GCF_002104615	99.68	0.56	6893164	6893164	B	308	complete (100%)	1333/1332 (100.08%)	OprD_2	401/443 (90.5%)	100	frameshift indel		OprD inactivated	0	1	gyrA_D87G, gyrA_D87G	0	0	not included
GCF_002117025	98.95	0.11	6499441	6499441	A	970	complete (100%)	1326/1326 (100%)	OprD_5	441/441 (100%)	100	intact - exact match		OprD intact	0	0	none	0	0	0
GCF_002134845	99.51	0.56	133393	6835318	B	308	complete (100%)	1333/1332 (100.08%)	OprD_2	401/443 (90.5%)	100	frameshift indel		OprD inactivated	0	1	gyrA_D87G, gyrA_D87G	0	0	not included
GCF_002134895	99.68	0.56	128244	6786631	B	308	complete (100%)	1333/1332 (100.08%)	OprD_2	401/443 (90.5%)	100	frameshift indel		OprD inactivated	0	1	gyrA_D87G, gyrA_D87G	0	0	1
GCF_002134915	99.35	0.88	143333	6765961	B	308	complete (100%)	1333/1332 (100.08%)	OprD_2	401/443 (90.5%)	100	frameshift indel		OprD inactivated	0	1	gyrA_D87G, gyrA_D87G	0	0	not included
GCF_002134985	99.35	0.56	166163	6806039	B	308	complete (100%)	1333/1332 (100.08%)	OprD_2	401/443 (90.5%)	100	frameshift indel		OprD inactivated	0	1	gyrA_D87G, gyrA_D87G	0	0	not included
GCF_002135635	99.35	0.88	154622	6931573	B	235	complete (100%)	846/1332 (63.51%)	OprD_2	282/443 (63.7%)	100	truncated		OprD inactivated	0	0	gyrA_D87G	1	1	1
GCF_002135685	99.68	0.81	214854	7092007	B	308	complete (100%)	1332/1332 (100%)	OprD_2	443/443 (100%)	100	intact - exact match		OprD intact	0	0	none	0	0	not included
GCF_002135715	99.68	0.49	168254	6914682	A	621	complete (100%)	1325/1326 (99.92%)	OprD_5	409/441 (92.7%)	99.5	frameshift indel		OprD inactivated	0	0	gyrA_D87G, gyrA_D87G	1	1	not included
GCF_002135795	99.68	0.49	203848	6809726	A	233	complete (100%)	1326/1326 (100%)	OprD_1	441/441 (100%)	99.8	premature stop	K115*	OprD inactivated	0	0	gyrA_D87G, gyrA_D87G	1	1	not included
GCF_002135845	99.35	0.16	268953	6976951	A	175	complete (100%)	1327/1326 (100.08%)	OprD_1	399/441 (90.5%)	100	frameshift indel		OprD inactivated	0	1	gyrA_D87G, gyrA_D87G	1	1	not included
GCF_002135885	99.68	0.24	205503	6986339	A	179	complete (100%)	1326/1326 (100%)	OprD_1	441/441 (100%)	100	intact - exact match		OprD intact	0	0	none	1	1	not included
GCF_002135925	99.68	0.86	223517	6911293	A	260	complete (100%)	1327/1326 (100.08%)	OprD_1	399/441 (90.5%)	100	frameshift indel		OprD inactivated	0	1	none	1	1	1
GCF_002135995	99.68	0.14	226025	6890955	A	175	complete (100%)	1332/1326 (100.45%)	OprD_1	443/441 (100.5%)	99.5	in-frame indel		OprD inactivated	0	0	gyrA_D87G, gyrA_D87G	1	1	not included
GCF_002136055	99.68	0.18	219047	6988795	A	175	complete (100%)	1326/1326 (100%)	OprD_1	441/441 (100%)	100	intact - exact match		OprD intact	0	0	gyrA_D87G	1	1	not included
GCF_002136075	99.68	0.18	237834	6988230	A	175	complete (100%)	1326/1326 (100%)	OprD_1	441/441 (100%)	100	intact - exact match		OprD intact	0	0	gyrA_D87G	1	1	0
GCF_002136125	99.68	0.18	151447	7024424	A	175	complete (100%)	1325/1326 (99.92%)	OprD_1	403/441 (91.4%)	100	frameshift indel		OprD inactivated	0	0	gyrA_D87G	1	1	not included
GCF_002136195	99.68	0.51	223972	6976729	A	621	complete (100%)	1326/1326 (100%)	OprD_5	441/441 (100%)	99.8	intact - missense mutation	G314D	OprD intact but rare AA substitution	0	0	gyrA_D87G, gyrA_D87G	1	1	not included
GCF_002136245	99.68	0.46	185061	7067981	B	235	complete (100%)	1315/1332 (98.72%)	OprD_2	277/443 (62.5%)	100	truncated		OprD inactivated	0	0	gyrA_D87G, gyrA_D87G	1	1	1
GCF_002136285	99.68	0.48	222986	7035089	B	235	complete (100%)	1333/1332 (100.08%)	OprD_2	401/443 (90.5%)	100	frameshift indel		OprD inactivated	0	1	gyrA_D87G, gyrA_D87G	1	1	not included
GCF_002136335	99.68	0.48	169434	6841940	B	235	complete (100%)	1326/1332 (99.55%)	OprD_2	441/443 (99.5%)	98.4	multiple indels/other rearrangement		OprD inactivated	0	0	gyrA_D87G, gyrA_D87G	1	1	not included
GCF_002136375	99.68	0.49	192514	6970055	A	621	complete (100%)	725/1326 (54.68%)	no hit			truncated		OprD inactivated	0	0	gyrA_D87G, gyrA_D87G	1	1	not included
GCF_002136445	99.68	0.18	238068	6989837	A	175	complete (100%)	1326/1326 (100%)	OprD_1	441/441 (100%)	100	intact - exact match		OprD intact	0	0	gyrA_D87G	1	1	not included
GCF_002136495	99.68	0.52	190224	7151507	A	621	complete (100%)	1326/1326 (100%)	OprD_5	441/441 (100%)	99.8	premature stop	W138*	OprD inactivated	0	0	gyrA_D87G, gyrA_D87G	1	1	not included
GCF_002136525	99.68	0.48	200814	7038967	B	235	complete (100%)	1333/1332 (100.08%)	OprD_2	401/443 (90.5%)	100	frameshift indel		OprD inactivated	0	1	gyrA_D87G, gyrA_D87G	1	1	not included
GCF_002156655	98.24	0.53	34591	6427803	A	644	complete (100%)	1326/1326 (100%)	OprD_3	441/441 (100%)	100	intact - exact match		OprD intact	0	0	gyrA_D87G, gyrA_D87G	1	1	not included
GCF_002188535	99.68	0.15	77528	7275099	A	179	complete (100%)	1326/1326 (100%)	OprD_1	441/441 (100%)	100	intact - exact match		OprD intact	0	0	gyrA_D87G, gyrA_D87G	1	1	not included
GCF_002188565	99.68	0.24	115276	7020553	A	111	complete (100%)	1326/1326 (100%)	OprD_5	441/441 (100%)	100	intact - exact match		OprD intact	0	0	gyrA_D87G, gyrA_D87G	0	1	0
GCF_002188615	99.03	2.46	38948	7504985	B	253	complete (100%)	1296/1332 (97.3%)	OprD_2	431/443 (97.3%)	100	truncated		OprD inactivated	0	0	none	1	1	not included
GCF_002188695	99.68	1.41	150881	7192338	A	244	complete (100%)	1332/1332 (100%)	OprD_4	443/443 (100%)	99.8	premature stop	W6*	OprD inactivated	0	0	gyrA_D87G, gyrA_D87G, gyrA_D87G	1	1	1
GCF_002192475	99.59	0.18	7008516	7008516	B	309	complete (100%)	1326/1326 (100%)	OprD_3	441/441 (100%)	100	intact - exact match		OprD intact	0	0	gyrA_D87G, gyrA_D87G	1	1	not included
GCF_002192765	99.68	0.14	54999	6356533	A	262	complete (100%)	1326/1326 (100%)	OprD_1	441/441 (100%)	100	intact - exact match		OprD intact	0	0	gyrA_D87G	0	0	not included
GCF_002193655	99.59	0.11	136512	6879311	B	253	complete (100%)	1332/1332 (100%)	OprD_2	443/443 (100%)	100	intact - exact match		OprD intact	0	0	none	0	0	not included
GCF_002193685	99.68	0.22	221107	6753279	A	245	complete (100%)	1332/1332 (100%)	OprD_6	443/443 (100%)	100	intact - exact match		OprD intact	0	0	none	0	0	not included
GCF_002193755	99.68	0.11	216638	6831325	A	389	complete (100%)	1327/1326 (100.08%)	OprD_1	399/441 (90.5%)	100	frameshift indel		OprD inactivated	0	1	gyrA_D87G	0	0	not included
GCF_002193815	99.68	1.27	114641	7429754	A	282	complete (100%)	868/1332 (65.17%)	OprD_4	292/443 (65.9%)	99.3	truncated		OprD inactivated	0	0	gyrA_D87G, gyrA_D87G, gyrA_D87G	1	1	not included
GCF_002193835	99.65	0.49	192905	6832393	A	277	complete (100%)	1332/1332 (100%)	OprD_6	443/443 (100%)	100	intact - exact match		OprD intact	0	0	gyrA_D87G	0	0	not included
GCF_002193905	99.68	0.43	171316	7224440	A	179	complete (100%)	1326/1326 (100%)	OprD_1	441/441 (100%)	100	intact - exact match		OprD intact	0	0	gyrA_D87G	1	1	not included
GCF_002193975	99.35	0.11	182207	6727243	B	235	complete (100%)	1332/1332 (100%)	OprD_2	443/443 (100%)	100	intact - exact match		OprD intact	0	0	gyrA_D87G, gyrA_D87G	1	1	not included
GCF_002194005	99.68	0.49	248562	6561582	A	-	complete (100%)	1326/1326 (100%)	OprD_1	441/441 (100%)	100	intact - exact match		OprD intact	0	0	none	0	0	not included
GCF_002194055	99.68	0.15	159442	6821394	A	179	complete (100%)	1326/1326 (100%)	OprD_1	441/441 (100%)	100	intact - exact match		OprD intact	0	0	none	0	0	not included
GCF_002194095	99.68	0.24	182579	7059984	A	244	complete (100%)	1332/1332 (100%)	OprD_4	443/443 (100%)	100	intact - exact match		OprD intact	0	0	none	0	0	not included
GCF_002201255	99.68	1.1	113718	7022760	B	235	complete (100%)	1332/1332 (100%)	OprD_2	443/443 (100%)	100	intact - exact match		OprD intact	0	0	gyrA_D87G	1	1	not included
GCF_002201305	99.51	0.14	102161	6693719	B	1076	complete (100%)	1332/1332 (100%)	OprD_2	443/443 (100%)	100	intact - exact match		OprD intact	0	0	gyrA_D87G, gyrA_D87G	1	1	not included
GCF_002201375	99.68	1.49	102446	7020514	B	235	complete (100%)	1332/1332 (100%)	OprD_2	443/443 (100%)	100	intact - exact match		OprD intact	0	0	gyrA_D87G	1	1	not included
GCF_002201405	99.68	0.48	118034	6739983	B	235	complete (100%)	1332/1332 (100%)	OprD_2	443/443 (100%)	100	intact - exact match		OprD intact	0	0	gyrA_D87G	1	1	not included
GCF_002205335	99.57	0.19	6566724	6566724	A	-	complete (100%)	1326/1326 (100%)	OprD_1	441/441 (100%)	100	intact - exact match		OprD intact	0	0	none	0	0	not included
GCF_002205375	99.33	0.85	7050510	7050510	A	277	complete (100%)	1332/1332 (100%)	OprD_6	443/443 (100%)	100	intact - exact match		OprD intact	0	0	none	0	0	not included
GCF_002208645	99.68	0.53	7411863	7411863	A	155	complete (100%)	1326/1326 (100%)	OprD_1	441/441 (100%)	100	intact - exact match		OprD intact	0	0	none	1	1	not included
GCF_002216325	99.68	0.11	231479	6444492	A	1129	complete (100%)	1326/1326 (100%)	OprD_1	441/441 (100%)	100	intact - exact match		OprD intact	0	0	none	0	0	not included
GCF_002216355	99.68	0.11	245535	6393428	A	-	complete (100%)	1326/1326 (100%)	OprD_1	441/441 (100%)	100	intact - exact match		OprD intact	0	0	none	0	0	0
GCF_002216425	99.68	0.15	196319	6436962	A	110	complete (100%)	1326/1326 (100%)	OprD_1	441/441 (100%)	100	intact - exact match		OprD intact	0	0	none	0	0	not included
GCF_002216465	99.68	0.39	188795	6836828	B	309	complete (100%)	1326/1326 (100%)	OprD_3	441/441 (100%)	100	intact - exact match		OprD intact	0	0	none	0	0	0
GCF_002223805	99.68	0.17	6661962	6661962	B	253	complete (100%)	1333/1332 (100.08%)	no hit			frameshift indel		OprD inactivated	0	0	none	0	0	1
GCF_002237025	99.68	0.43	352131	6350180	A	-	complete (100%)	1322/1326 (99.7%)	OprD_1	372/441 (84.4%)	99.5	frameshift indel		OprD inactivated	0	0	none	0	0	not included
GCF_002237075	99.68	0.16	452469	6590778	A	-	complete (100%)	1326/1326 (100%)	OprD_1	441/441 (100%)	100	intact - exact match		OprD intact	0	0	none	0	0	not included
GCF_002237405	99.35	0.14	6952237	6952237	B	316	complete (100%)	1326/1326 (100%)	OprD_3	441/441 (100%)	100	intact - exact match		OprD intact	0	0	none	0	0	0
GCF_002239415	99.35	0.46	107654	6651879	A	973	complete (100%)	1326/1326 (100%)	OprD_1	441/441 (100%)	100	intact - exact match		OprD intact	0	0	gyrA_D87G	0	0	0
GCF_002239465	99.68	0.11	222163	6386322	A	1642	complete (100%)	1326/1326 (100%)	OprD_1	441/441 (100%)	100	intact - exact match		OprD intact	0	0	none	0	0	0
GCF_002239505	99.68	0.11	257180	6375191	A	505	complete (100%)	1326/1326 (100%)	OprD_1	441/441 (100%)	100	intact - exact match		OprD intact	0	0	none	0	0	0
GCF_002239545	99.68	0.11	186680	6628590	B	377	complete (100%)	1332/1332 (100%)	OprD_2	443/443 (100%)	100	intact - exact match		OprD intact	0	0	none	0	0	not included
GCF_002242855	99.68	1.27	202352	7056854	B	357	complete (100%)	1326/1326 (100%)	OprD_3	441/441 (100%)	100	intact - exact match		OprD intact	0	0	gyrA_D87G, gyrA_D87G	1	1	not included
GCF_002243265	99.68	0.79	378146	6386147	A	2719	complete (100%)	1326/1326 (100%)	OprD_5	441/441 (100%)	100	intact - exact match		OprD intact	0	0	none	0	0	not included
GCF_002263405	99.53	0.72	49583	6973341	B	446	incomplete (66.19%)	1305/1332 (97.97%)	OprD_2	434/443 (98%)	100	truncated		OprD inactivated	0	0	gyrA_D87G, gyrA_D87G	1	1	not included
GCF_002263445	98.52	0.87	53572	6858703	B	446	incomplete (66.19%)	1305/1332 (97.97%)	OprD_2	434/443 (98%)	100	truncated		OprD inactivated	0	0	gyrA_D87G, gyrA_D87G	1	1	1
GCF_002263575	99.68	0.49	401704	6930713	B	313	complete (100%)	1326/1326 (100%)	OprD_3	441/441 (100%)	100	intact - exact match		OprD intact	0	0	none	0	0	0
GCF_002263645	99.68	0.14	504086	6635647	B	2329	complete (100%)	1332/1332 (100%)	OprD_2	443/443 (100%)	100	intact - exact match		OprD intact	0	0	none	0	0	not included
GCF_002276485	99.59	0.11	485799	6272404	A	775	complete (100%)	1326/1326 (100%)	OprD_1	441/441 (100%)	99.8	premature stop	Q250*	OprD inactivated	0	0	gyrA_D87G	1	1	not included
GCF_002285195	99.68	0.14	224125	6519669	A	553	complete (100%)	1326/1326 (100%)	OprD_1	441/441 (100%)	100	intact - exact match		OprD intact	0	0	none	0	0	0
GCF_002285375	99.68	0.11	249443	6502668	A	1665	complete (100%)	1326/1326 (100%)	OprD_5	441/441 (100%)	100	intact - exact match		OprD intact	0	0	none	0	0	not included
GCF_002312065	99.68	0.11	548624	6704748	A	17	complete (100%)	1326/1326 (100%)	OprD_1	441/441 (100%)	100	intact - exact match		OprD intact	0	0	none	0	0	not included
GCF_002312115	99.68	0.11	502976	6398661	A	-	complete (100%)	1332/1332 (100%)	OprD_4	443/443 (100%)	100	intact - exact match		OprD intact	0	0	none	0	0	not included
GCF_002312145	99.68	0.15	438331	6668216	B	-	complete (100%)	1326/1326 (100%)	OprD_3	441/441 (100%)	100	intact - exact match		OprD intact	0	0	none	0	0	0
GCF_002312215	99.68	0.47	261525	6877432	B	-	complete (100%)	1326/1326 (100%)	OprD_3	441/441 (100%)	100	intact - exact match		OprD intact	0	0	none	0	0	0
GCF_002312275	99.68	0.64	257908	7175729	B	-	incomplete (68.1%)	1332/1332 (100%)	OprD_2	443/443 (100%)	99.8	intact - missense mutation	Q301E	OprD inactivated	0	0	none	0	0	not included
GCF_002312315	99.68	0.15	311798	6667376	B	2503	complete (100%)	1326/1326 (100%)	OprD_3	441/441 (100%)	100	intact - exact match		OprD intact	0	0	none	0	0	not included
GCF_002312355	99.68	0.11	378190	6492836	A	17	complete (100%)	1326/1326 (100%)	OprD_1	441/441 (100%)	100	intact - exact match		OprD intact	0	0	none	0	0	not included
GCF_002312405	99.68	0.17	279760	6995410	A	179	complete (100%)	1326/1326 (100%)	OprD_1	441/441 (100%)	100	intact - exact match		OprD intact	0	0	none	0	0	not included
GCF_002312465	99.68	0.11	422350	6310137	A	514	complete (100%)	1326/1326 (100%)	OprD_1	441/441 (100%)	100	intact - exact match		OprD intact	0	0	none	0	0	not included
GCF_002312505	99.66	0.11	407988	6396575	A	-	complete (100%)	1332/1332 (100%)	OprD_4	443/443 (100%)	100	intact - exact match		OprD intact	0	0	none	0	0	not included
GCF_002312545	99.68	0.14	361290	6857537	A	179	complete (100%)	1326/1326 (100%)	OprD_1	441/441 (100%)	100	intact - exact match		OprD intact	0	0	none	0	0	not included
GCF_002312615	99.68	0.5	283528	6692762	A	884	complete (100%)	1332/1332 (100%)	OprD_6	443/443 (100%)	100	intact - exact match		OprD intact	0	0	gyrA_D87G	0	0	not included
GCF_002312675	99.68	0.11	304120	6671924	B	-	complete (100%)	1326/1326 (100%)	OprD_3	441/441 (100%)	100	intact - exact match		OprD intact	0	0	none	0	0	not included
GCF_002312695	99.68	0.14	769002	6315079	A	217	complete (100%)	1326/1326 (100%)	OprD_1	441/441 (100%)	100	intact - exact match		OprD intact	0	0	gyrA_D87G	0	0	not included
GCF_002312755	99.68	0.25	377947	6674904	A	853	complete (100%)	1326/1326 (100%)	OprD_5	441/441 (100%)	100	intact - exact match		OprD intact	0	0	none	0	0	not included
GCF_002325925	99.68	0.11	192876	6477233	A	275	complete (100%)	1332/1332 (100%)	OprD_2	443/443 (100%)	100	intact - exact match		OprD intact	0	0	none	0	0	not included
GCF_002325965	99.68	0.27	235969	6874257	A	244	complete (100%)	1332/1332 (100%)	OprD_4	443/443 (100%)	100	intact - exact match		OprD intact	0	0	none	0	0	0
GCF_002326025	99.68	0.54	224320	6378405	B	1339	complete (100%)	1332/1332 (100%)	OprD_2	443/443 (100%)	100	intact - exact match		OprD intact	0	0	none	0	0	not included
GCF_002326055	99.68	0.11	193925	6748178	B	253	complete (100%)	1332/1332 (100%)	OprD_2	443/443 (100%)	100	intact - exact match		OprD intact	0	0	none	0	0	not included
GCF_002326115	99.68	1.41	139139	6741055	A	647	complete (100%)	1326/1326 (100%)	OprD_1	441/441 (100%)	100	intact - exact match		OprD intact	0	0	none	0	0	not included
GCF_002326185	99.51	0.19	49259	6462692	A	266	complete (100%)	1326/1326 (100%)	OprD_1	441/441 (100%)	100	intact - exact match		OprD intact	0	0	none	0	0	0
GCF_002326205	99.68	0.11	139070	6362313	A	2105	complete (100%)	1326/1326 (100%)	OprD_1	441/441 (100%)	100	intact - exact match		OprD intact	0	0	none	0	0	not included
GCF_002326265	99.68	0.15	239047	6474293	A	198	complete (100%)	1332/1332 (100%)	OprD_4	443/443 (100%)	100	intact - exact match		OprD intact	0	0	none	0	0	not included
GCF_002326325	99.68	0.14	218250	6520359	A	553	complete (100%)	1326/1326 (100%)	OprD_1	441/441 (100%)	100	intact - exact match		OprD intact	0	0	none	0	0	not included
GCF_002326365	99.68	0.17	163432	6783430	A	244	complete (100%)	1332/1332 (100%)	OprD_4	443/443 (100%)	100	intact - exact match		OprD intact	0	0	none	0	0	not included
GCF_002326425	99.68	0.39	127804	6885814	B	309	complete (100%)	1326/1326 (100%)	OprD_3	441/441 (100%)	100	intact - exact match		OprD intact	0	0	none	0	0	not included
GCF_002326445	99.59	0.11	155170	6416851	B	-	complete (100%)	1326/1326 (100%)	OprD_3	441/441 (100%)	100	intact - exact match		OprD intact	0	0	none	0	0	not included
GCF_002326515	99.68	0.3	107020	6343715	A	984	complete (100%)	1326/1326 (100%)	OprD_1	441/441 (100%)	100	intact - exact match		OprD intact	0	0	none	0	0	not included
GCF_002326585	99.68	0.49	160726	6934917	A	244	complete (100%)	1332/1332 (100%)	OprD_4	443/443 (100%)	100	intact - exact match		OprD intact	0	0	none	0	0	not included
GCF_002326605	99.68	0.67	155549	6994197	A	252	complete (100%)	1326/1326 (100%)	OprD_1	441/441 (100%)	100	intact - exact match		OprD intact	0	0	none	0	0	0
GCF_002326665	99.68	0.11	426981	6241151	A	274	complete (100%)	1326/1326 (100%)	OprD_1	441/441 (100%)	100	intact - exact match		OprD intact	0	0	none	0	0	not included
GCF_002326725	99.68	0.28	149120	6991367	A	244	complete (100%)	1332/1332 (100%)	OprD_4	443/443 (100%)	100	intact - exact match		OprD intact	0	0	none	0	0	not included
GCF_002329735	99.68	0.11	286574	6502834	A	1665	complete (100%)	1326/1326 (100%)	OprD_5	441/441 (100%)	100	intact - exact match		OprD intact	0	0	none	0	0	not included
GCF_002329775	99.68	0.11	283846	6453658	A	198	complete (100%)	1332/1332 (100%)	OprD_4	443/443 (100%)	100	intact - exact match		OprD intact	0	0	none	0	0	not included
GCF_002329815	99.68	0.11	321209	6422246	A	1669	complete (100%)	1326/1326 (100%)	OprD_1	441/441 (100%)	100	intact - exact match		OprD intact	0	0	none	0	0	0
GCF_002329885	99.68	0.11	268881	6219495	A	-	complete (100%)	1326/1326 (100%)	OprD_1	441/441 (100%)	100	intact - exact match		OprD intact	0	0	gyrA_D87G	0	0	0
GCF_002329935	99.68	0.11	281743	6407891	A	-	complete (100%)	1326/1326 (100%)	OprD_1	441/441 (100%)	100	intact - exact match		OprD intact	0	0	none	0	0	not included
GCF_002329975	99.68	0.11	286450	6290628	A	-	complete (100%)	1332/1332 (100%)	OprD_6	443/443 (100%)	100	intact - exact match		OprD intact	0	0	none	0	0	not included
GCF_002330015	99.68	0.11	341875	6220743	A	-	complete (100%)	1326/1326 (100%)	OprD_1	441/441 (100%)	100	intact - exact match		OprD intact	0	0	gyrA_D87G	0	0	not included
GCF_002330075	99.68	0.14	284930	6727013	A	167	complete (100%)	1326/1326 (100%)	OprD_1	441/441 (100%)	100	intact - exact match		OprD intact	0	0	none	0	0	not included
GCF_002330135	99.68	0.49	209881	7059903	A	395	complete (100%)	1326/1326 (100%)	OprD_1	441/441 (100%)	100	intact - exact match		OprD intact	0	0	none	0	0	0
GCF_002330175	99.68	0.11	243506	6423860	A	258	complete (100%)	1326/1326 (100%)	OprD_1	441/441 (100%)	100	intact - exact match		OprD intact	0	0	none	0	0	not included
GCF_002330215	99.68	0.11	135982	6426918	A	282	complete (100%)	1332/1332 (100%)	OprD_4	443/443 (100%)	100	intact - exact match		OprD intact	0	0	gyrA_D87G	0	0	not included
GCF_002330275	100	0.11	127152	6358976	A	439	complete (100%)	1326/1326 (100%)	OprD_1	441/441 (100%)	100	intact - exact match		OprD intact	0	0	none	0	0	not included
GCF_002330345	99.68	0.14	97976	6436298	A	1527	complete (100%)	1326/1326 (100%)	OprD_1	441/441 (100%)	100	intact - exact match		OprD intact	0	0	none	0	0	not included
GCF_002330385	99.68	0.22	300181	6646754	A	27	complete (100%)	1326/1326 (100%)	OprD_1	441/441 (100%)	100	intact - exact match		OprD intact	0	0	none	0	0	0
GCF_002330425	99.68	0.54	205323	6842191	B	308	complete (100%)	1332/1332 (100%)	OprD_2	443/443 (100%)	100	intact - exact match		OprD intact	0	0	none	0	0	0
GCF_002330475	99.68	0.43	226172	6440166	A	875	complete (100%)	1326/1326 (100%)	OprD_1	441/441 (100%)	100	intact - exact match		OprD intact	0	0	none	0	0	0
GCF_002330525	99.35	0.13	273552	6690949	B	309	complete (100%)	1326/1326 (100%)	OprD_3	441/441 (100%)	100	intact - exact match		OprD intact	0	0	none	0	0	not included
GCF_002330585	99.68	0.11	148813	6469986	A	282	complete (100%)	1332/1332 (100%)	OprD_4	443/443 (100%)	100	intact - exact match		OprD intact	0	0	gyrA_D87G	0	0	0
GCF_002330605	99.19	0.11	50705	6816741	A	179	complete (100%)	1326/1326 (100%)	OprD_1	441/441 (100%)	100	intact - exact match		OprD intact	0	0	none	0	0	not included
GCF_002330675	99.68	0.11	92149	6921996	A	179	complete (100%)	1326/1326 (100%)	OprD_1	441/441 (100%)	100	intact - exact match		OprD intact	0	0	none	0	0	not included
GCF_002330735	99.68	0.11	170877	6356171	A	1239	complete (100%)	1326/1326 (100%)	OprD_1	441/441 (100%)	100	intact - exact match		OprD intact	0	0	none	0	0	0
GCF_002330775	99.66	0.11	407476	6339638	A	-	complete (100%)	1326/1326 (100%)	OprD_1	441/441 (100%)	100	intact - exact match		OprD intact	0	0	none	0	0	0
GCF_002330815	99.68	0.11	325025	6337396	A	285	complete (100%)	1326/1326 (100%)	OprD_1	441/441 (100%)	100	intact - exact match		OprD intact	0	0	none	0	0	not included
GCF_002330875	99.68	1.07	181851	6905356	A	-	complete (100%)	1326/1326 (100%)	OprD_1	441/441 (100%)	100	intact - exact match		OprD intact	0	0	none	0	0	0
GCF_002330955	99.68	0.11	317665	6489947	B	207	complete (100%)	1326/1326 (100%)	OprD_3	441/441 (100%)	100	intact - exact match		OprD intact	0	0	none	0	0	not included
GCF_002331995	99.68	0.49	204514	6782230	B	235	complete (100%)	1332/1332 (100%)	OprD_2	443/443 (100%)	100	intact - exact match		OprD intact	0	0	none	0	0	0
GCF_002332035	100	0.11	211237	6357338	A	439	complete (100%)	1326/1326 (100%)	OprD_1	441/441 (100%)	100	intact - exact match		OprD intact	0	0	none	0	0	0
GCF_002332095	99.68	0.14	135670	6436597	A	1527	complete (100%)	1326/1326 (100%)	OprD_1	441/441 (100%)	100	intact - exact match		OprD intact	0	0	none	0	0	not included
GCF_002332165	99.68	0.15	155817	6969025	A	395	complete (100%)	1326/1326 (100%)	OprD_1	441/441 (100%)	100	intact - exact match		OprD intact	0	0	none	0	0	not included
GCF_002351425	99.68	0.52	203578	6964294	A	233	complete (100%)	1303/1326 (98.27%)	no hit			truncated		OprD inactivated	0	0	gyrA_D87G, gyrA_D87G	1	1	not included
GCF_002406265	99.59	0.76	45884	7053741	B	235	complete (100%)	1331/1332 (99.92%)	no hit			frameshift indel		OprD inactivated	0	0	gyrA_D87G, gyrA_D87G	1	1	not included
GCF_002406345	99.68	1.02	53956	7017577	B	235	complete (100%)	1334/1332 (100.15%)	OprD_2	314/443 (70.9%)	100	frameshift indel		OprD inactivated	0	0	gyrA_D87G, gyrA_D87G	1	1	not included
GCF_002411845	99.68	0.25	59842	6881705	A	234	complete (100%)	1326/1326 (100%)	OprD_5	441/441 (100%)	100	intact - exact match		OprD intact	0	0	gyrA_D87G, gyrA_D87G	1	1	0
GCF_002411915	99.68	0.55	127034	6713024	B	773	complete (100%)	1332/1332 (100%)	OprD_2	443/443 (100%)	99.8	intact - missense mutation	V129I	OprD intact but rare AA substitution	0	0	gyrA_D87G	1	1	not included
GCF_002516415	99.68	0.14	319170	6722833	A	167	complete (100%)	1326/1326 (100%)	OprD_1	441/441 (100%)	100	intact - exact match		OprD intact	0	0	none	0	0	not included
GCF_002724095	99.68	0.43	2020660	6400008	A	209	complete (100%)	1326/1326 (100%)	OprD_1	441/441 (100%)	100	intact - exact match		OprD intact	0	0	none	0	0	not included
GCF_002794745	99.52	0.15	60545	5970114	A	162	complete (100%)	1332/1332 (100%)	OprD_6	443/443 (100%)	100	intact - exact match		OprD intact	0	0	gyrA_D87G	0	0	not included
GCF_002812845	99.03	0.14	6638559	6638559	B	319	complete (100%)	1333/1332 (100.08%)	OprD_8	342/443 (77.2%)	100	frameshift indel		OprD inactivated	0	0	gyrA_D87G, gyrA_D87G	0	0	1
GCF_002812905	99.68	0.11	6752906	6752906	B	235	complete (100%)	1332/1332 (100%)	OprD_2	443/443 (100%)	99.8	premature stop	W65*	OprD inactivated	0	0	gyrA_D87G, gyrA_D87G	1	1	not included
GCF_002835765	99.43	1.38	189833	6747107	A	277	complete (100%)	1330/1332 (99.85%)	OprD_6	318/443 (71.8%)	99.7	frameshift indel		OprD inactivated	1	0	gyrA_D87G, gyrA_D87G	1	0	not included
GCF_002866685	99.51	0.74	183059	6874580	B	357	complete (100%)	379/1326 (28.58%)	no hit			truncated		OprD inactivated	0	0	gyrA_D87G, gyrA_D87G	1	1	1
GCF_002866745	99.68	0.13	101680	6831844	A	1858	complete (100%)	1332/1332 (100%)	OprD_7	443/443 (100%)	100	intact - exact match		OprD intact	0	0	none	0	0	not included
GCF_002866805	99.68	0.43	163756	6921803	B	308	complete (100%)	1332/1332 (100%)	OprD_2	443/443 (100%)	100	intact - exact match		OprD intact	0	0	gyrA_D87G, gyrA_D87G	0	0	not included
GCF_002915235	99.68	0.11	434691	6360940	A	676	complete (100%)	1326/1326 (100%)	OprD_1	441/441 (100%)	100	intact - exact match		OprD intact	0	0	none	0	0	0
GCF_002927035	99.94	0.43	2846065	7301038	A	111	complete (100%)	1229/1326 (92.68%)	OprD_5	408/441 (92.5%)	100	truncated		OprD inactivated	0	0	gyrA_D87G	1	1	not included
GCF_002927135	100	0.43	4145326	7149174	A	111	complete (100%)	1229/1326 (92.68%)	OprD_5	408/441 (92.5%)	100	truncated		OprD inactivated	0	0	gyrA_D87G	1	1	1
GCF_002927195	99.68	0.14	5523337	6808580	A	175	complete (100%)	1326/1326 (100%)	OprD_1	441/441 (100%)	100	intact - exact match		OprD intact	0	0	none	0	0	0
GCF_002942025	99.68	0.11	264930	6302415	A	12	complete (100%)	1326/1326 (100%)	OprD_1	441/441 (100%)	100	intact - exact match		OprD intact	0	0	none	0	0	not included
GCF_002946935	99.68	1.93	6645227	6645227	A	111	complete (100%)	1326/1326 (100%)	OprD_5	441/441 (100%)	100	intact - exact match		OprD intact	0	0	gyrA_D87G	0	0	not included
GCF_002964275	99.68	0.11	182492	6461928	B	671	complete (100%)	1326/1326 (100%)	OprD_3	441/441 (100%)	100	intact - exact match		OprD intact	0	0	none	0	0	0
GCF_002968585	99.35	0.49	6747010	6747010	B	235	complete (100%)	1332/1332 (100%)	OprD_2	443/443 (100%)	99.8	premature stop	W277*	OprD inactivated	0	0	gyrA_D87G	1	1	not included
GCF_002968755	100	2.34	6586916	7247865	C2	1006	complete (100%)	1341/1341 (100%)	OprD_10	446/446 (100%)	100	intact - exact match		OprD intact	0	0	none	1	1	not included
GCF_002976195	99.68	0.11	350333	6411861	A	2974	complete (100%)	1306/1326 (98.49%)	no hit			truncated		OprD inactivated	0	0	gyrA_D87G	0	0	not included
GCF_002980255	99.68	0.43	351877	6301647	A	2968	complete (100%)	1324/1326 (99.85%)	OprD_1	344/441 (78%)	100	frameshift indel		OprD inactivated	0	0	none	0	0	1
GCF_002980305	99.68	0.11	197046	6385572	A	2966	complete (100%)	1333/1332 (100.08%)	OprD_4	401/443 (90.5%)	99.8	frameshift indel		OprD inactivated	0	1	none	0	0	not included
GCF_002980375	99.68	0.16	354437	6383498	A	2967	complete (100%)	1326/1326 (100%)	OprD_1	441/441 (100%)	100	intact - exact match		OprD intact	0	0	none	0	0	not included
GCF_002997005	99.68	0.94	6822666	6822666	B	620	complete (100%)	827/1332 (62.09%)	OprD_2	287/443 (64.8%)	96.2	truncated		OprD inactivated	0	0	gyrA_D87G, gyrA_D87G	0	0	not included
GCF_003000695	99.68	0.38	6935329	6940345	A	245	complete (100%)	1333/1332 (100.08%)	OprD_6	293/443 (66.1%)	100	frameshift indel		OprD inactivated	0	0	gyrA_D87G	0	0	not included
GCF_003008395	99.68	0.11	152407	6161034	A	-	complete (100%)	1327/1326 (100.08%)	OprD_1	399/441 (90.5%)	99.7	frameshift indel		OprD inactivated	0	1	none	0	0	not included
GCF_003032395	99.65	0.88	456227	6512701	C2	2028	complete (100%)	1341/1341 (100%)	OprD_10	446/446 (100%)	100	intact - exact match		OprD intact	0	0	none	0	0	not included
GCF_003053445	99.68	0.14	216459	6467346	A	2853	complete (100%)	1332/1332 (100%)	OprD_2	443/443 (100%)	100	intact - exact match		OprD intact	0	0	none	0	0	not included
GCF_003053485	99.68	2.35	67824	6552357	A	2853	complete (100%)	1332/1332 (100%)	OprD_2	443/443 (100%)	100	intact - exact match		OprD intact	0	0	none	0	0	not included
GCF_003055265	99.68	0.22	397107	6575144	A	245	complete (100%)	1332/1332 (100%)	OprD_6	443/443 (100%)	100	intact - exact match		OprD intact	0	0	none	0	0	0
GCF_003055325	99.59	0.15	502120	6443673	B	-	complete (100%)	1326/1326 (100%)	OprD_3	441/441 (100%)	100	intact - exact match		OprD intact	0	0	none	0	0	0
GCF_003055365	99.68	0.49	228007	6847954	B	235	complete (100%)	1332/1332 (100%)	OprD_2	443/443 (100%)	100	intact - exact match		OprD intact	0	0	gyrA_D87G	1	1	not included
GCF_003055405	99.68	0.25	322158	6459053	A	381	complete (100%)	1312/1326 (98.94%)	OprD_5	304/441 (68.9%)	100	truncated		OprD inactivated	0	0	none	0	0	not included
GCF_003055465	99.68	0.11	521064	6304700	A	1993	complete (100%)	1326/1326 (100%)	OprD_1	441/441 (100%)	100	intact - exact match		OprD intact	0	0	none	0	0	not included
GCF_003055525	99.68	0.16	305473	6482623	B	10	complete (100%)	1326/1326 (100%)	OprD_5	441/441 (100%)	100	intact - exact match		OprD intact	0	0	none	0	0	not included
GCF_003055555	99.68	0.11	212286	6970574	A	252	complete (100%)	1326/1326 (100%)	OprD_1	441/441 (100%)	100	intact - exact match		OprD intact	0	0	none	0	0	not included
GCF_003057595	99.68	0.77	97517	6353571	C2	2028	complete (100%)	1017/1341 (75.84%)	OprD_14	339/441 (76.9%)	100	truncated		OprD inactivated	0	0	none	0	0	not included
GCF_003073615	99.68	0.11	6853499	6853499	A	233	complete (100%)	1158/1326 (87.33%)	OprD_1	387/441 (87.8%)	99.7	truncated		OprD inactivated	0	0	gyrA_D87G, gyrA_D87G	1	1	not included
GCF_003073795	99.68	0.56	7267567	7267567	A	395	complete (100%)	1326/1326 (100%)	OprD_1	441/441 (100%)	99.8	premature stop	W65*	OprD inactivated	0	0	gyrA_D87G	1	1	1
GCF_003074095	99.68	1.03	7167215	7167215	B	357	complete (100%)	1312/1326 (98.94%)	no hit			truncated		OprD inactivated	0	0	gyrA_D87G, gyrA_D87G	0	0	not included
GCF_003143795	99.35	0.11	202317	7040354	A	111	complete (100%)	695/1326 (52.41%)	no hit			truncated		OprD inactivated	0	0	gyrA_D87G, gyrA_D87G	1	1	not included
GCF_003185875	99.68	0.93	146935	6967886	B	667	complete (100%)	1326/1326 (100%)	OprD_5	441/441 (100%)	100	intact - exact match		OprD intact	0	0	none	0	0	not included
GCF_003193645	100	0.35	6475581	6475581	C1	-	complete (100%)	1326/1326 (100%)	OprD_11	441/441 (100%)	99.8	intact - missense mutation	L127V	OprD intact but rare AA substitution	0	0	none	0	0	0
GCF_003204235	99.59	1.89	23068	6705489	A	277	complete (100%)	1330/1332 (99.85%)	OprD_6	318/443 (71.8%)	99.7	frameshift indel		OprD inactivated	1	0	gyrA_D87G, gyrA_D87G, gyrA_D87G	1	1	not included
GCF_003204335	99.68	0.49	6799785	6799785	A	233	complete (100%)	1327/1326 (100.08%)	no hit			frameshift indel		OprD inactivated	0	0	gyrA_D87G, gyrA_D87G	1	0	1
GCF_003204485	99.36	1.3	27766	6703859	A	277	complete (100%)	1330/1332 (99.85%)	OprD_6	318/443 (71.8%)	99.7	frameshift indel		OprD inactivated	1	0	gyrA_D87G, gyrA_D87G, gyrA_D87G	1	1	not included
GCF_003260415	99.68	0.48	7141746	7178792	A	179	complete (100%)	1224/1326 (92.31%)	OprD_1	407/441 (92.3%)	100	truncated		OprD inactivated	0	0	none	0	0	not included
GCF_003288355	99.35	0.15	6540996	6540996	B	298	complete (100%)	911/1332 (68.39%)	OprD_2	303/443 (68.4%)	99.7	truncated		OprD inactivated	0	0	none	0	0	1
GCF_003319235	99.68	0.15	6876988	6876988	A	27	complete (100%)	1326/1326 (100%)	OprD_1	441/441 (100%)	100	intact - exact match		OprD intact	0	0	none	0	0	not included
GCF_003324255	99.68	0.14	6752712	6752712	B	-	complete (100%)	1325/1326 (99.92%)	OprD_3	287/441 (65.1%)	100	frameshift indel		OprD inactivated	0	0	gyrA_D87G	0	0	1
GCF_003324295	99.68	0.48	7079305	7079305	B	235	complete (100%)	1331/1332 (99.92%)	OprD_2	393/443 (88.7%)	100	frameshift indel		OprD inactivated	0	0	gyrA_D87G	1	1	1
GCF_003324465	99.68	0.49	6418505	6418505	A	-	complete (100%)	1326/1326 (100%)	OprD_1	441/441 (100%)	99.8	premature stop	W415*	OprD inactivated	0	0	none	0	0	not included
GCF_003325535	99.35	0.53	72552	6847161	B	235	complete (100%)	1332/1332 (100%)	OprD_2	443/443 (100%)	100	intact - exact match		OprD intact	0	0	gyrA_D87G	1	1	0
GCF_003325625	99.24	1.29	90509	7000452	A	1602	complete (100%)	1332/1332 (100%)	OprD_7	443/443 (100%)	99.8	premature stop	Q67*	OprD inactivated	0	0	gyrA_D87G	1	1	1
GCF_003332375	99.68	0.11	238949	6335442	A	649	complete (100%)	1326/1326 (100%)	OprD_1	441/441 (100%)	100	intact - exact match		OprD intact	0	0	none	0	0	not included
GCF_003332425	99.68	0.11	217463	6234048	A	549	complete (100%)	1332/1332 (100%)	OprD_4	443/443 (100%)	100	intact - exact match		OprD intact	0	0	none	0	0	not included
GCF_003332485	99.68	0.11	317862	6169368	A	649	complete (100%)	1326/1326 (100%)	OprD_1	441/441 (100%)	100	intact - exact match		OprD intact	0	0	none	0	0	not included
GCF_003332535	99.59	0.11	497400	6305944	A	483	complete (100%)	1326/1326 (100%)	OprD_1	441/441 (100%)	100	intact - exact match		OprD intact	0	0	none	0	0	not included
GCF_003332575	99.68	0.11	317459	6246391	A	386	complete (100%)	1326/1326 (100%)	OprD_1	441/441 (100%)	100	intact - exact match		OprD intact	0	0	none	0	0	0
GCF_003332645	99.68	0.14	310561	6386585	B	1027	complete (100%)	1332/1332 (100%)	OprD_2	443/443 (100%)	100	intact - exact match		OprD intact	0	0	none	0	0	not included
GCF_003332705	99.3	0.52	6810079	6810079	B	1284	complete (100%)	1332/1332 (100%)	OprD_2	443/443 (100%)	100	intact - exact match		OprD intact	0	0	none	0	0	0
GCF_003332735	99.68	0.88	166651	7099765	B	308	complete (100%)	1332/1332 (100%)	OprD_2	443/443 (100%)	100	intact - exact match		OprD intact	0	0	gyrA_D87G, gyrA_D87G	1	0	0
GCF_003332785	99.68	0.88	169169	7099448	B	308	complete (100%)	1332/1332 (100%)	OprD_2	443/443 (100%)	100	intact - exact match		OprD intact	0	0	gyrA_D87G, gyrA_D87G	1	0	not included
GCF_003347525	99.68	0.16	6468334	6468334	A	1227	complete (100%)	1332/1332 (100%)	OprD_4	443/443 (100%)	100	intact - exact match		OprD intact	0	0	none	0	0	not included
GCF_003369775	99.68	0.19	6831076	6831076	A	-	complete (100%)	1326/1326 (100%)	OprD_1	441/441 (100%)	100	intact - exact match		OprD intact	0	0	none	0	0	0
GCF_003397485	99.68	0.53	162496	7006169	A	233	complete (100%)	916/1326 (69.08%)	OprD_1	304/441 (68.9%)	100	truncated		OprD inactivated	0	0	gyrA_D87G, gyrA_D87G	1	1	not included
GCF_003397515	99.68	0.53	161598	7002858	A	233	complete (100%)	916/1326 (69.08%)	OprD_1	304/441 (68.9%)	100	truncated		OprD inactivated	0	0	gyrA_D87G, gyrA_D87G	1	1	not included
GCF_003402255	99.68	0.53	139201	7001533	A	233	complete (100%)	916/1326 (69.08%)	OprD_1	304/441 (68.9%)	100	truncated		OprD inactivated	0	0	gyrA_D87G, gyrA_D87G	1	1	1
GCF_003408495	99.65	0.32	6940949	6940949	A	245	complete (100%)	846/1332 (63.51%)	OprD_6	280/443 (63.2%)	100	truncated		OprD inactivated	0	0	gyrA_D87G	1	0	not included
GCF_003410445	99.68	0.17	178808	6877850	A	17	complete (100%)	1326/1326 (100%)	OprD_1	441/441 (100%)	100	intact - exact match		OprD intact	0	0	none	0	0	not included
GCF_003410485	99.68	0.24	78410	6597117	B	309	complete (100%)	1326/1326 (100%)	OprD_3	441/441 (100%)	100	intact - exact match		OprD intact	0	0	gyrA_D87G	0	0	0
GCF_003410555	99.68	0.48	144163	6658765	B	235	complete (100%)	1332/1332 (100%)	OprD_2	443/443 (100%)	100	intact - exact match		OprD intact	0	0	gyrA_D87G	0	0	not included
GCF_003410595	99.68	0.8	48882	6726202	A	252	complete (100%)	1326/1326 (100%)	OprD_1	441/441 (100%)	100	intact - exact match		OprD intact	0	0	none	0	0	0
GCF_003410635	99.68	0.52	119755	6921190	A	-	complete (100%)	1332/1332 (100%)	OprD_4	443/443 (100%)	100	intact - exact match		OprD intact	0	0	gyrA_D87G	0	0	not included
GCF_003410695	99.51	0.46	52622	6448674	A	-	complete (100%)	1326/1326 (100%)	OprD_1	441/441 (100%)	100	intact - exact match		OprD intact	0	0	none	0	0	not included
GCF_003410745	99.68	0.27	88269	6463123	A	244	complete (100%)	1332/1332 (100%)	OprD_4	443/443 (100%)	100	intact - exact match		OprD intact	0	0	none	0	0	not included
GCF_003410805	99.68	0.16	103209	6517232	A	348	complete (100%)	1332/1332 (100%)	OprD_6	443/443 (100%)	100	intact - exact match		OprD intact	0	0	gyrA_D87G	0	0	not included
GCF_003410845	99.35	0.16	40705	6936461	B	319	complete (100%)	1332/1332 (100%)	OprD_8	443/443 (100%)	100	intact - exact match		OprD intact	0	0	gyrA_D87G, gyrA_D87G	0	0	not included
GCF_003410875	99.68	0.11	114927	6717793	B	446	complete (100%)	1332/1332 (100%)	OprD_2	443/443 (100%)	100	intact - exact match		OprD intact	0	0	gyrA_D87G	0	0	not included
GCF_003410935	99.68	0.6	122045	7015233	B	2406	complete (100%)	1332/1332 (100%)	OprD_2	443/443 (100%)	100	intact - exact match		OprD intact	0	0	none	0	0	not included
GCF_003411005	99.68	0.81	141348	6627290	B	235	complete (100%)	1332/1332 (100%)	OprD_2	443/443 (100%)	100	intact - exact match		OprD intact	0	0	none	0	0	0
GCF_003411035	99.68	0.11	119755	6974784	A	282	complete (100%)	1332/1332 (100%)	OprD_4	443/443 (100%)	100	intact - exact match		OprD intact	0	0	gyrA_D87G	0	0	not included
GCF_003411095	99.68	0.15	71253	6750325	A	348	complete (100%)	1332/1332 (100%)	OprD_6	443/443 (100%)	100	intact - exact match		OprD intact	0	0	none	0	0	0
GCF_003411145	99.38	0.96	17400	6523250	B	253	complete (100%)	1332/1332 (100%)	OprD_2	443/443 (100%)	100	intact - exact match		OprD intact	0	0	none	0	0	not included
GCF_003411195	99.35	0.25	56795	6403467	A	2940	complete (100%)	1326/1326 (100%)	OprD_1	441/441 (100%)	100	intact - exact match		OprD intact	0	0	none	0	0	0
GCF_003411245	100	2.03	70361	7199124	B	298	complete (100%)	1332/1332 (100%)	OprD_2	443/443 (100%)	100	intact - exact match		OprD intact	0	0	gyrA_D87G, gyrA_D87G	1	1	not included
GCF_003411275	99.66	0.14	134090	6389807	B	-	complete (100%)	1326/1326 (100%)	OprD_3	441/441 (100%)	100	intact - exact match		OprD intact	0	0	none	0	0	not included
GCF_003411345	99.68	0.11	172675	6386557	A	232	complete (100%)	1332/1332 (100%)	OprD_4	443/443 (100%)	100	intact - exact match		OprD intact	0	0	none	0	0	not included
GCF_003411415	99.68	0.8	58244	6776908	A	348	complete (100%)	1332/1332 (100%)	OprD_6	443/443 (100%)	100	intact - exact match		OprD intact	0	0	none	0	0	not included
GCF_003411445	99.68	0.54	45840	6948715	A	111	complete (100%)	1326/1326 (100%)	OprD_5	441/441 (100%)	100	intact - exact match		OprD intact	0	0	gyrA_D87G	1	1	0
GCF_003411475	99.59	0.77	33103	6896852	A	966	complete (100%)	1316/1326 (99.25%)	no hit			frameshift indel		OprD inactivated	0	0	gyrA_D87G, gyrA_D87G	1	1	1
GCF_003411555	99.68	0.11	90324	6773143	A	1285	complete (100%)	1332/1332 (100%)	OprD_6	443/443 (100%)	100	intact - exact match		OprD intact	0	0	none	0	0	0
GCF_003411595	99.68	0.11	86164	6959749	A	111	complete (100%)	1325/1326 (99.92%)	OprD_5	381/441 (86.4%)	100	frameshift indel		OprD inactivated	0	0	gyrA_D87G, gyrA_D87G	1	1	not included
GCF_003411645	99.68	0.58	43253	6803229	A	17	complete (100%)	1326/1326 (100%)	OprD_1	441/441 (100%)	100	intact - exact match		OprD intact	0	0	none	0	0	not included
GCF_003411695	99.68	0.27	63324	6213628	A	-	complete (100%)	1326/1326 (100%)	OprD_1	441/441 (100%)	100	intact - exact match		OprD intact	0	0	none	0	0	not included
GCF_003411745	99.68	0.22	147245	6844872	A	244	complete (100%)	1332/1332 (100%)	OprD_4	443/443 (100%)	100	intact - exact match		OprD intact	0	0	none	0	0	0
GCF_003411805	99.68	0.11	79412	6576458	A	244	complete (100%)	1332/1332 (100%)	OprD_4	443/443 (100%)	100	intact - exact match		OprD intact	0	0	gyrA_D87G	0	0	not included
GCF_003411845	99.68	0.16	217744	6360235	A	-	complete (100%)	1332/1332 (100%)	OprD_7	443/443 (100%)	100	intact - exact match		OprD intact	0	0	none	0	0	0
GCF_003411885	100	1.92	77302	7199191	B	298	complete (100%)	1332/1332 (100%)	OprD_2	443/443 (100%)	100	intact - exact match		OprD intact	0	0	gyrA_D87G, gyrA_D87G	1	1	0
GCF_003411955	99.68	0.64	38252	6846399	A	447	complete (100%)	1332/1332 (100%)	OprD_6	443/443 (100%)	100	intact - exact match		OprD intact	0	0	gyrA_D87G	0	0	not included
GCF_003411985	99.68	0.16	172710	6473173	A	1734	complete (100%)	1332/1332 (100%)	OprD_4	443/443 (100%)	100	intact - exact match		OprD intact	0	0	gyrA_D87G, gyrA_D87G	0	0	0
GCF_003412045	99.68	0.14	47755	6346222	A	-	complete (100%)	1326/1326 (100%)	OprD_1	441/441 (100%)	100	intact - exact match		OprD intact	0	0	none	0	0	not included
GCF_003412085	99.68	0.19	28131	6944647	A	111	complete (100%)	1325/1326 (99.92%)	OprD_5	383/441 (86.8%)	100	frameshift indel		OprD inactivated	0	0	gyrA_D87G, gyrA_D87G	1	1	not included
GCF_003412145	100	0.84	42889	6719066	B	298	complete (100%)	1302/1332 (97.75%)	OprD_2	433/443 (97.7%)	100	truncated		OprD inactivated	0	0	gyrA_D87G, gyrA_D87G	0	0	not included
GCF_003412215	99.68	0.84	54979	6509633	A	274	complete (100%)	1326/1326 (100%)	OprD_1	441/441 (100%)	100	intact - exact match		OprD intact	0	0	gyrA_D87G	0	0	not included
GCF_003412255	99.68	0.27	109716	6760312	B	296	complete (100%)	1326/1326 (100%)	OprD_3	441/441 (100%)	100	intact - exact match		OprD intact	0	0	none	0	0	not included
GCF_003412285	99.68	0.15	172387	6786458	B	253	complete (100%)	1332/1332 (100%)	OprD_2	443/443 (100%)	100	intact - exact match		OprD intact	0	0	none	0	0	not included
GCF_003412355	99.68	0.11	123340	6667189	A	254	complete (100%)	1326/1326 (100%)	OprD_1	441/441 (100%)	100	intact - exact match		OprD intact	0	0	none	0	0	0
GCF_003429185	99.68	0.32	6546467	6546467	A	-	complete (100%)	1332/1332 (100%)	OprD_6	443/443 (100%)	100	intact - exact match		OprD intact	0	0	none	0	0	not included
GCF_003433235	99.61	0.11	7097241	7097241	B	235	complete (100%)	1332/1332 (100%)	OprD_2	443/443 (100%)	99.8	premature stop	W339*	OprD inactivated	0	0	gyrA_D87G, gyrA_D87G	1	1	not included
GCF_003571805	99.68	0.49	6946231	7075653	A	233	complete (100%)	1327/1326 (100.08%)	no hit			frameshift indel		OprD inactivated	0	0	gyrA_D87G, gyrA_D87G	1	1	not included
GCF_003585015	99.68	0.49	131313	6797680	A	447	complete (100%)	1332/1332 (100%)	OprD_6	443/443 (100%)	100	intact - exact match		OprD intact	0	0	none	0	0	0
GCF_003585085	99.68	0.11	296193	6625339	A	314	complete (100%)	1332/1332 (100%)	OprD_2	443/443 (100%)	100	intact - exact match		OprD intact	0	0	none	0	0	not included
GCF_003585115	99.27	0.14	369519	6297474	A	242	complete (100%)	1326/1326 (100%)	OprD_1	441/441 (100%)	100	intact - exact match		OprD intact	0	0	none	0	0	not included
GCF_003585165	99.68	0.45	229551	6853141	B	532	complete (100%)	1332/1332 (100%)	OprD_2	443/443 (100%)	100	intact - exact match		OprD intact	0	0	none	0	0	0
GCF_003585225	100	0.17	319205	6659526	C1	-	complete (100%)	1326/1326 (100%)	OprD_11	441/441 (100%)	99.8	intact - missense mutation	V86I	OprD intact but rare AA substitution	0	0	none	0	0	not included
GCF_003585285	99.68	0.11	371548	6781175	A	155	complete (100%)	1326/1326 (100%)	OprD_1	441/441 (100%)	100	intact - exact match		OprD intact	0	0	none	0	0	0
GCF_003611335	98.56	0.17	131691	6802942	A	244	complete (100%)	1332/1332 (100%)	OprD_4	443/443 (100%)	100	intact - exact match		OprD intact	0	0	none	1	1	0
GCF_003611355	98.96	0.17	165841	6803761	A	244	complete (100%)	1332/1332 (100%)	OprD_4	443/443 (100%)	100	intact - exact match		OprD intact	0	0	none	1	1	not included
GCF_003626935	99.28	0.98	6876113	6876113	B	357	complete (100%)	1326/1326 (100%)	OprD_3	441/441 (100%)	100	intact - exact match		OprD intact	0	0	gyrA_D87G, gyrA_D87G	1	1	not included
GCF_003628835	99.68	0.11	153808	6429971	A	1405	complete (100%)	1332/1332 (100%)	OprD_4	443/443 (100%)	100	intact - exact match		OprD intact	0	0	none	0	0	not included
GCF_003628865	99.68	0.45	183477	6404330	A	244	complete (100%)	1332/1332 (100%)	OprD_4	443/443 (100%)	100	intact - exact match		OprD intact	0	0	gyrA_D87G	0	0	not included
GCF_003628905	99.68	0.18	145773	6946265	A	267	complete (100%)	1332/1332 (100%)	OprD_4	443/443 (100%)	100	intact - exact match		OprD intact	0	0	none	0	0	not included
GCF_003628975	98.95	0.65	42917	6493051	A	303	complete (100%)	1332/1332 (100%)	OprD_4	443/443 (100%)	100	intact - exact match		OprD intact	0	0	none	0	0	not included
GCF_003629035	98.97	2.5	19440	6418582	A	251	complete (100%)	1326/1326 (100%)	OprD_1	441/441 (100%)	100	intact - exact match		OprD intact	0	0	none	0	0	not included
GCF_003629115	99.59	0.54	159625	6522042	A	270	complete (100%)	1326/1326 (100%)	OprD_5	441/441 (100%)	99.8	premature stop	W6*	OprD inactivated	0	0	none	0	0	1
GCF_003629165	99.68	0.11	203143	6881801	A	233	complete (100%)	1326/1326 (100%)	OprD_1	441/441 (100%)	100	intact - exact match		OprD intact	0	0	gyrA_D87G, gyrA_D87G	1	0	not included
GCF_003629235	99.59	0.11	154513	6810848	A	233	complete (100%)	1326/1326 (100%)	OprD_1	441/441 (100%)	99.8	premature stop	Q79*	OprD inactivated	0	0	gyrA_D87G	0	0	not included
GCF_003629275	98.73	1.96	24962	6675173	A	233	complete (100%)	1326/1326 (100%)	OprD_1	441/441 (100%)	99.8	premature stop	W277*	OprD inactivated	0	0	none	0	0	not included
GCF_003629295	98.22	2.2	24914	6259347	A	2461	complete (100%)	1326/1326 (100%)	OprD_1	441/441 (100%)	100	intact - exact match		OprD intact	0	0	none	0	0	not included
GCF_003629375	99.91	1.13	49822	6478092	A	-	complete (100%)	1326/1326 (100%)	OprD_1	441/441 (100%)	100	intact - exact match		OprD intact	0	0	none	0	0	not included
GCF_003629435	99.46	1.09	91217	6806847	A	245	incomplete (87.62%)	1332/1332 (100%)	OprD_6	443/443 (100%)	100	intact - exact match		OprD inactivated	0	0	none	0	0	not included
GCF_003629475	98.25	0.54	177016	6523025	A	245	complete (100%)	1332/1332 (100%)	OprD_6	443/443 (100%)	99.8	intact - missense mutation	L434P	OprD intact but rare AA substitution	0	0	none	0	0	not included
GCF_003629515	99.68	0.54	157933	6535427	A	245	complete (100%)	1332/1332 (100%)	OprD_6	443/443 (100%)	99.8	intact - missense mutation	L434P	OprD intact but rare AA substitution	0	0	none	0	0	not included
GCF_003629555	99.35	1.34	32316	6520303	A	1128	complete (100%)	1332/1332 (100%)	OprD_6	443/443 (100%)	100	intact - exact match		OprD intact	0	0	none	0	0	0
GCF_003629625	99.15	2.76	21506	6533735	A	1128	complete (100%)	1332/1332 (100%)	OprD_6	443/443 (100%)	100	intact - exact match		OprD intact	0	0	none	0	0	not included
GCF_003629675	99.68	0.9	186541	6458683	A	1049	complete (100%)	1326/1326 (100%)	OprD_1	441/441 (100%)	100	intact - exact match		OprD intact	0	0	none	0	0	0
GCF_003629695	99.68	0.4	111392	6585010	A	170	complete (100%)	1325/1326 (99.92%)	OprD_1	296/441 (67.1%)	100	frameshift indel		OprD inactivated	0	0	gyrA_D87G	0	0	not included
GCF_003629765	99.68	0.11	169752	6418939	A	508	complete (100%)	1313/1326 (99.02%)	OprD_11	383/441 (86.8%)	95.6	truncated		OprD inactivated	0	0	none	0	0	not included
GCF_003629815	99.68	1.16	203572	6426493	A	274	complete (100%)	1326/1326 (100%)	OprD_1	441/441 (100%)	100	intact - exact match		OprD intact	0	0	none	0	0	not included
GCF_003629865	99.59	2.1	19224	6515546	A	274	complete (100%)	1326/1326 (100%)	OprD_1	441/441 (100%)	100	intact - exact match		OprD intact	0	0	none	0	0	0
GCF_003629895	99.16	1.22	58014	6809382	A	274	complete (100%)	1209/1326 (91.18%)	OprD_1	402/441 (91.2%)	100	truncated		OprD inactivated	0	0	gyrA_D87G	0	0	1
GCF_003629975	98.86	0.37	42456	6329137	A	-	complete (100%)	1326/1326 (100%)	OprD_1	441/441 (100%)	100	intact - exact match		OprD intact	0	0	gyrA_D87G	0	0	not included
GCF_003630055	98.44	0.84	20433	6437090	A	172	complete (100%)	1332/1332 (100%)	OprD_7	443/443 (100%)	100	intact - exact match		OprD intact	0	0	none	0	0	not included
GCF_003630105	99.68	0.17	133608	6584095	A	167	complete (100%)	1326/1326 (100%)	OprD_1	441/441 (100%)	100	intact - exact match		OprD intact	0	0	none	0	0	0
GCF_003630175	99.68	0.63	119384	6824584	A	155	complete (100%)	1326/1326 (100%)	OprD_1	441/441 (100%)	100	intact - exact match		OprD intact	0	0	none	0	0	not included
GCF_003630225	98.73	1.76	19910	6383464	A	2460	complete (100%)	1326/1326 (100%)	OprD_1	441/441 (100%)	100	intact - exact match		OprD intact	0	0	none	0	0	0
GCF_003630275	99.35	0.6	103146	6666183	A	110	complete (100%)	1326/1326 (100%)	OprD_1	441/441 (100%)	100	intact - exact match		OprD intact	0	0	none	0	0	not included
GCF_003630295	98.95	1.02	28606	6571907	A	262	complete (100%)	1203/1326 (90.72%)	OprD_1	401/441 (90.9%)	100	truncated		OprD inactivated	0	0	gyrA_D87G	0	0	not included
GCF_003630375	99.51	1.08	52683	6511664	A	845	complete (100%)	1326/1326 (100%)	OprD_1	441/441 (100%)	100	intact - exact match		OprD intact	0	0	none	0	0	not included
GCF_003630455	99.68	0.22	96521	6463354	A	164	complete (100%)	1326/1326 (100%)	OprD_1	441/441 (100%)	100	intact - exact match		OprD intact	0	0	none	0	0	not included
GCF_003630505	98.6	1.83	16349	6433202	A	2458	complete (100%)	1326/1326 (100%)	OprD_1	441/441 (100%)	100	intact - exact match		OprD intact	0	0	none	0	0	not included
GCF_003630555	99.68	0.54	113413	6379253	A	2455	complete (100%)	1326/1326 (100%)	OprD_1	441/441 (100%)	100	intact - exact match		OprD intact	0	0	none	0	0	not included
GCF_003630615	99.68	0.11	110502	6373060	A	2455	complete (100%)	1326/1326 (100%)	OprD_1	441/441 (100%)	100	intact - exact match		OprD intact	0	0	none	0	0	not included
GCF_003630665	99.3	0.69	42055	6854044	A	395	complete (100%)	1326/1326 (100%)	OprD_1	441/441 (100%)	100	intact - exact match		OprD intact	0	0	none	0	0	not included
GCF_003630705	99.59	2.15	24083	6691530	A	395	complete (100%)	1326/1326 (100%)	OprD_1	441/441 (100%)	100	intact - exact match		OprD intact	0	0	none	0	0	not included
GCF_003630735	99.4	1.08	77968	6740756	A	260	complete (100%)	859/1326 (64.78%)	OprD_1	285/441 (64.6%)	99.7	truncated		OprD inactivated	0	0	gyrA_D87G	1	1	not included
GCF_003630805	99.62	1.13	89083	6736725	A	260	complete (100%)	1326/1326 (100%)	OprD_1	441/441 (100%)	100	intact - exact match		OprD intact	0	0	gyrA_D87G	1	1	0
GCF_003630865	99.68	0.79	142797	6835567	A	260	complete (100%)	1326/1326 (100%)	OprD_1	441/441 (100%)	100	intact - exact match		OprD intact	0	0	gyrA_D87G, gyrA_D87G	1	1	not included
GCF_003630915	98.99	2.5	24771	6752424	A	-	complete (100%)	1322/1326 (99.7%)	OprD_1	415/441 (94.1%)	100	frameshift indel		OprD inactivated	0	0	gyrA_D87G	0	0	not included
GCF_003630935	99.59	1.38	154369	6643905	A	-	complete (100%)	1333/1326 (100.53%)	OprD_1	299/441 (67.8%)	97	frameshift indel		OprD inactivated	0	0	gyrA_D87G	0	0	not included
GCF_003630995	99.27	0.49	107594	6756223	A	260	complete (100%)	1325/1326 (99.92%)	OprD_1	288/441 (65.3%)	100	frameshift indel		OprD inactivated	0	0	none	0	0	not included
GCF_003631075	99.68	0.11	170618	6634629	A	260	complete (100%)	1326/1326 (100%)	OprD_1	441/441 (100%)	99.8	premature stop	W277*	OprD inactivated	0	0	none	0	0	not included
GCF_003631105	99.68	0.46	149857	6631235	A	260	complete (100%)	1325/1326 (99.92%)	no hit			frameshift indel		OprD inactivated	0	0	none	0	0	1
GCF_003631145	99.54	1.11	53165	7302873	A	111	complete (100%)	1326/1326 (100%)	OprD_5	441/441 (100%)	100	intact - exact match		OprD intact	0	0	none	0	0	not included
GCF_003631205	99.68	0.14	181497	6650648	A	234	complete (100%)	1326/1326 (100%)	OprD_5	441/441 (100%)	100	intact - exact match		OprD intact	0	0	none	0	0	0
GCF_003631265	99.64	0.11	109459	6461456	A	362	complete (100%)	1331/1326 (100.38%)	OprD_5	433/441 (98.2%)	100	frameshift indel		OprD inactivated	0	0	gyrA_D87G	0	0	not included
GCF_003631305	99.65	0.76	123612	6952044	A	795	complete (100%)	1222/1326 (92.16%)	OprD_1	406/441 (92.1%)	100	truncated		OprD inactivated	0	0	none	0	0	1
GCF_003631355	99.68	1	175095	6440516	A	2462	complete (100%)	1326/1326 (100%)	OprD_5	441/441 (100%)	100	intact - exact match		OprD intact	0	0	gyrA_D87G, gyrA_D87G, gyrA_D87G	0	0	not included
GCF_003631405	99.68	0.11	140038	6475678	A	190	complete (100%)	1332/1332 (100%)	OprD_7	443/443 (100%)	100	intact - exact match		OprD intact	0	0	none	0	0	not included
GCF_003631455	99.68	0.6	90232	6636241	A	496	complete (100%)	1326/1326 (100%)	OprD_1	441/441 (100%)	100	intact - exact match		OprD intact	0	0	none	0	0	0
GCF_003631505	99.59	0.7	168338	6423194	A	591	complete (100%)	1326/1326 (100%)	OprD_1	441/441 (100%)	100	intact - exact match		OprD intact	0	0	none	0	0	not included
GCF_003631555	99.19	0.6	103739	6627338	A	108	complete (100%)	1326/1326 (100%)	OprD_1	441/441 (100%)	100	intact - exact match		OprD intact	0	0	none	0	0	0
GCF_003631615	99.68	0.11	110907	6604490	A	108	complete (100%)	1326/1326 (100%)	OprD_1	441/441 (100%)	99.8	premature stop	W6*	OprD inactivated	0	0	none	0	0	not included
GCF_003631675	98.48	1.39	30112	6598350	A	108	complete (100%)	1326/1326 (100%)	OprD_1	441/441 (100%)	100	intact - exact match		OprD intact	0	0	none	0	0	not included
GCF_003631695	99.22	2.56	18137	6567303	A	108	complete (100%)	1325/1326 (99.92%)	OprD_1	383/441 (86.8%)	100	frameshift indel		OprD inactivated	0	0	gyrA_D87G	0	0	1
GCF_003631755	99.68	0.63	105036	6579480	A	108	complete (100%)	1326/1326 (100%)	OprD_1	441/441 (100%)	100	intact - exact match		OprD intact	0	0	none	0	0	not included
GCF_003631815	98.39	1.34	26804	6567905	A	-	complete (100%)	1326/1326 (100%)	OprD_1	441/441 (100%)	99.8	premature stop	W6*	OprD inactivated	0	0	none	0	0	not included
GCF_003631865	99.51	0.15	133582	6617192	A	108	complete (100%)	1326/1326 (100%)	OprD_1	441/441 (100%)	100	intact - exact match		OprD intact	0	0	none	0	0	not included
GCF_003631905	99.62	0.22	143641	6572374	A	108	complete (100%)	1326/1326 (100%)	OprD_1	441/441 (100%)	100	intact - exact match		OprD intact	0	0	none	0	0	not included
GCF_003631955	99.68	0.22	174460	6570465	A	108	complete (100%)	1326/1326 (100%)	OprD_1	441/441 (100%)	100	intact - exact match		OprD intact	0	0	none	0	0	0
GCF_003632055	99.07	2.42	21239	6922561	B	235	complete (100%)	1337/1332 (100.38%)	OprD_2	407/443 (91.9%)	99.5	frameshift indel		OprD inactivated	0	0	gyrA_D87G	0	1	1
GCF_003632115	98.96	0.76	46966	6416374	B	2472	complete (100%)	1332/1332 (100%)	OprD_2	443/443 (100%)	100	intact - exact match		OprD intact	0	0	none	0	0	not included
GCF_003632155	99.64	0.54	108575	6666129	B	2427	complete (100%)	1333/1332 (100.08%)	OprD_8	401/443 (90.5%)	100	frameshift indel		OprD inactivated	0	1	gyrA_D87G	0	0	not included
GCF_003632215	99.25	0.37	42978	6467000	B	1601	complete (100%)	1332/1332 (100%)	OprD_8	443/443 (100%)	100	intact - exact match		OprD intact	0	0	none	0	0	0
GCF_003632265	99.64	1.49	55620	6091066	B	365	complete (100%)	1326/1326 (100%)	OprD_3	441/441 (100%)	100	intact - exact match		OprD intact	0	0	gyrA_D87G	0	0	not included
GCF_003632315	99.27	0.48	71790	6749722	B	253	complete (100%)	1332/1332 (100%)	OprD_2	443/443 (100%)	99.8	premature stop	E386*	OprD inactivated	0	0	none	0	0	not included
GCF_003632345	98.81	1.04	33236	6787845	B	253	complete (100%)	1332/1332 (100%)	OprD_2	443/443 (100%)	100	intact - exact match		OprD intact	0	0	none	1	1	not included
GCF_003632405	99.35	0.13	163653	6847613	B	253	complete (100%)	1332/1332 (100%)	OprD_2	443/443 (100%)	100	intact - exact match		OprD intact	0	0	none	0	0	not included
GCF_003632465	99.35	0.21	94754	6898285	B	253	complete (100%)	1333/1332 (100.08%)	no hit			frameshift indel		OprD inactivated	0	0	gyrA_D87G	1	1	not included
GCF_003632505	98.85	1.42	22405	6648622	B	560	complete (100%)	1315/1326 (99.17%)	OprD_3	393/441 (89.1%)	99.5	frameshift indel		OprD inactivated	0	0	none	0	0	not included
GCF_003632555	100	1.6	123930	6326667	C1	1720	complete (100%)	1326/1326 (100%)	OprD_11	441/441 (100%)	99.5	intact - missense mutation	D101G, L127V	OprD intact but rare AA substitution	0	0	gyrA_D87G	0	0	not included
GCF_003632615	98.73	1.28	24784	6570817	C1	2459	complete (100%)	1326/1326 (100%)	OprD_5	441/441 (100%)	100	intact - exact match		OprD intact	0	0	none	0	0	0
GCF_003632685	99.68	1.39	147544	6374027	C1-C2_intermediate clade	1763	complete (100%)	1332/1332 (100%)	OprD_6	443/443 (100%)	100	intact - exact match		OprD intact	0	0	none	0	0	0
GCF_003632725	99.68	0.15	205386	6364503	C1-C2_intermediate clade	1763	complete (100%)	1332/1332 (100%)	OprD_6	443/443 (100%)	100	intact - exact match		OprD intact	0	0	none	0	0	not included
GCF_003632765	99.22	2.82	17426	6534890	C1-C2_intermediate clade	2096	complete (100%)	1326/1326 (100%)	OprD_13	441/441 (100%)	100	intact - exact match		OprD intact	0	0	none	0	0	0
GCF_003632845	99.51	0.13	126614	6656186	A	108	complete (100%)	1326/1326 (100%)	OprD_1	441/441 (100%)	100	intact - exact match		OprD intact	0	0	none	0	0	not included
GCF_003632905	99.68	0.92	100463	6626257	A	108	complete (100%)	1326/1326 (100%)	OprD_1	441/441 (100%)	99.8	premature stop	W6*	OprD inactivated	0	0	none	0	0	1
GCF_003632955	98.41	1.88	21421	6578116	A	108	complete (100%)	1326/1326 (100%)	OprD_1	441/441 (100%)	99.8	premature stop	Q202*	OprD inactivated	0	0	none	0	0	not included
GCF_003632975	99.68	0.11	136732	6356597	A	638	complete (100%)	1326/1326 (100%)	OprD_1	441/441 (100%)	100	intact - exact match		OprD intact	0	0	none	0	0	0
GCF_003633055	98.87	1.58	19959	6465177	A	2457	complete (100%)	1326/1326 (100%)	OprD_1	441/441 (100%)	100	intact - exact match		OprD intact	0	0	none	0	0	not included
GCF_003633115	99.68	0.15	117805	7118270	B	316	complete (100%)	1326/1326 (100%)	OprD_3	441/441 (100%)	99.8	premature stop	Y214*	OprD inactivated	0	0	gyrA_D87G, gyrA_D87G	1	0	not included
GCF_003633135	99.68	1.07	95580	6991577	B	319	complete (100%)	1332/1332 (100%)	OprD_8	443/443 (100%)	100	intact - exact match		OprD intact	0	0	none	0	0	not included
GCF_003633185	99.24	0.11	119280	6635838	B	1601	complete (100%)	1332/1332 (100%)	OprD_8	443/443 (100%)	100	intact - exact match		OprD intact	0	0	none	0	0	0
GCF_003633245	99.68	0.21	159278	6957734	B	253	complete (100%)	1333/1332 (100.08%)	no hit			frameshift indel		OprD inactivated	0	0	gyrA_D87G, gyrA_D87G	1	1	not included
GCF_003633295	99.27	0.37	108140	6704983	B	313	complete (100%)	1326/1326 (100%)	OprD_3	441/441 (100%)	100	intact - exact match		OprD intact	0	0	none	0	0	not included
GCF_003633345	99.01	1.29	17408	6359414	B	207	complete (100%)	1326/1326 (100%)	OprD_3	441/441 (100%)	99.8	premature stop	E140*	OprD inactivated	0	0	none	0	0	1
GCF_003633395	99.68	0.11	133939	6690929	C1	2452	complete (100%)	1332/1332 (100%)	OprD_12	443/443 (100%)	100	intact - exact match		OprD intact	0	0	none	0	0	0
GCF_003633445	100	0.81	109390	6653888	C1	-	complete (100%)	1326/1326 (100%)	OprD_5	441/441 (100%)	99.1	intact - missense mutation	M347L, V359L, A401S, E422Q	OprD intact but rare AA substitution	0	0	none	0	0	not included
GCF_003633515	99.49	1.56	50612	6497619	C1-C2_intermediate clade	1744	complete (100%)	1332/1332 (100%)	OprD_6	443/443 (100%)	100	intact - exact match		OprD intact	0	0	none	0	0	not included
GCF_003665495	99.68	0.14	6714842	6714842	A	-	complete (100%)	1326/1326 (100%)	OprD_5	441/441 (100%)	99.5	premature stop	W415*	OprD inactivated	0	0	gyrA_D87G	1	1	not included
GCF_003669825	99.68	1.3	147849	7232482	B	309	complete (100%)	1133/1326 (85.44%)	OprD_3	376/441 (85.3%)	100	truncated		OprD inactivated	0	0	none	1	1	not included
GCF_003669955	99.68	0.11	257179	6762384	A	233	complete (100%)	1326/1326 (100%)	OprD_1	441/441 (100%)	100	intact - exact match		OprD intact	0	0	gyrA_D87G, gyrA_D87G	1	1	0
GCF_003669995	99.59	0.11	169881	6761342	A	233	complete (100%)	1327/1326 (100.08%)	OprD_1	399/441 (90.5%)	100	frameshift indel		OprD inactivated	0	1	gyrA_D87G, gyrA_D87G	1	1	1
GCF_003670025	99.51	0.11	144202	6832053	A	233	complete (100%)	1326/1326 (100%)	OprD_1	441/441 (100%)	100	intact - exact match		OprD intact	0	0	gyrA_D87G, gyrA_D87G	1	0	0
GCF_003698035	99.68	0.6	395296	6852331	A	234	complete (100%)	1326/1326 (100%)	OprD_5	441/441 (100%)	100	intact - exact match		OprD intact	0	0	none	0	0	not included
GCF_003698385	99.68	0.11	665433	6379104	A	693	complete (100%)	1326/1326 (100%)	OprD_1	441/441 (100%)	100	intact - exact match		OprD intact	0	0	none	0	0	not included
GCF_003698425	99.68	0.11	371307	6405155	A	198	complete (100%)	1336/1332 (100.3%)	no hit			frameshift indel		OprD inactivated	0	0	none	0	0	not included
GCF_003698455	99.68	0.5	478937	6471685	A	1394	complete (100%)	1326/1326 (100%)	OprD_1	441/441 (100%)	99.8	intact - missense mutation	I367L	OprD intact but rare AA substitution	0	0	none	0	0	0
GCF_003698505	99.68	0.11	495272	6512494	A	1919	complete (100%)	1326/1326 (100%)	OprD_1	441/441 (100%)	100	intact - exact match		OprD intact	0	0	none	0	0	not included
GCF_003698585	99.35	0.11	454271	6744864	A	155	complete (100%)	1326/1326 (100%)	OprD_1	441/441 (100%)	100	intact - exact match		OprD intact	0	0	none	0	0	not included
GCF_003698625	99.68	0.67	302236	7025945	A	111	complete (100%)	1326/1326 (100%)	OprD_5	441/441 (100%)	100	intact - exact match		OprD intact	0	0	none	0	0	not included
GCF_003698655	99.68	0.11	574655	6326763	B	-	complete (100%)	1326/1326 (100%)	OprD_3	441/441 (100%)	100	intact - exact match		OprD intact	0	0	none	0	0	not included
GCF_003698715	99.68	0.22	507716	6368566	A	876	complete (100%)	1332/1332 (100%)	OprD_7	443/443 (100%)	100	intact - exact match		OprD intact	0	0	none	0	0	not included
GCF_003698785	99.33	0.11	409151	6192913	A	217	complete (100%)	1312/1326 (98.94%)	OprD_1	342/441 (77.6%)	100	truncated		OprD inactivated	0	0	gyrA_D87G	0	0	1
GCF_003698825	99.34	0.11	371531	6258177	A	708	complete (100%)	1332/1332 (100%)	OprD_6	443/443 (100%)	100	intact - exact match		OprD intact	0	0	none	0	0	not included
GCF_003698855	99.68	0.11	963855	6209179	A	-	complete (100%)	1326/1326 (100%)	OprD_1	441/441 (100%)	99.8	premature stop	E176*	OprD inactivated	0	0	gyrA_D87G	0	0	1
GCF_003716765	99	0.54	6877287	6877287	B	357	complete (100%)	1322/1326 (99.7%)	OprD_3	414/441 (93.9%)	100	frameshift indel		OprD inactivated	0	0	gyrA_D87G, gyrA_D87G	1	1	1
GCF_003795165	99.43	1.07	7156017	7197041	A	381	complete (100%)	1327/1326 (100.08%)	OprD_5	391/441 (88.7%)	100	frameshift indel		OprD inactivated	0	0	none	0	0	not included
GCF_003798125	99.68	0.11	6706800	6706800	B	1076	complete (100%)	1332/1332 (100%)	OprD_2	443/443 (100%)	100	intact - exact match		OprD intact	0	0	none	0	0	0
GCF_003812165	99.59	0.11	6928914	6931252	A	179	complete (100%)	1326/1326 (100%)	OprD_1	441/441 (100%)	100	intact - exact match		OprD intact	0	0	none	0	0	not included
GCF_003813005	99.68	0.11	7029824	7029824	A	179	complete (100%)	1326/1326 (100%)	OprD_1	441/441 (100%)	100	intact - exact match		OprD intact	0	0	none	0	0	not included
GCF_003833395	99.68	0.21	202552	6989446	A	348	complete (100%)	1332/1332 (100%)	OprD_6	443/443 (100%)	100	intact - exact match		OprD intact	0	0	gyrA_D87G, gyrA_D87G	1	1	0
GCF_003833445	99.03	0.11	277052	6589375	B	1284	complete (100%)	1332/1332 (100%)	OprD_2	443/443 (100%)	100	intact - exact match		OprD intact	0	0	none	0	0	0
GCF_003833465	99.68	0.11	398021	6745540	A	-	complete (100%)	1326/1326 (100%)	OprD_1	441/441 (100%)	100	intact - exact match		OprD intact	0	0	none	0	0	not included
GCF_003833545	99.68	0.52	271683	7039330	A	17	complete (100%)	1326/1326 (100%)	OprD_1	441/441 (100%)	100	intact - exact match		OprD intact	0	0	none	0	0	not included
GCF_003833605	99.68	0.11	423058	6799167	A	449	complete (100%)	1326/1326 (100%)	OprD_1	441/441 (100%)	100	intact - exact match		OprD intact	0	0	none	0	0	not included
GCF_003833645	99.68	0.27	388146	6985081	A	347	complete (100%)	1326/1326 (100%)	OprD_1	441/441 (100%)	100	intact - exact match		OprD intact	0	0	none	0	0	not included
GCF_003833685	99.68	0.11	489651	6311613	C1-C2_intermediate clade	2548	complete (100%)	1332/1332 (100%)	OprD_6	443/443 (100%)	100	intact - exact match		OprD intact	0	0	none	0	0	0
GCF_003833745	99.66	0.11	422262	6263575	A	708	complete (100%)	1332/1332 (100%)	OprD_6	443/443 (100%)	100	intact - exact match		OprD intact	0	0	none	0	0	not included
GCF_003833805	99.66	0.11	772391	6269401	A	1239	complete (100%)	1326/1326 (100%)	OprD_1	441/441 (100%)	100	intact - exact match		OprD intact	0	0	none	0	0	not included
GCF_003833845	99.68	0.11	421745	6255383	A	708	complete (100%)	1332/1332 (100%)	OprD_6	443/443 (100%)	100	intact - exact match		OprD intact	0	0	none	0	0	0
GCF_003833885	99.68	0.49	428320	6724009	A	277	complete (100%)	1330/1332 (99.85%)	OprD_6	318/443 (71.8%)	99.7	frameshift indel		OprD inactivated	1	0	gyrA_D87G, gyrA_D87G	1	1	not included
GCF_003833935	99.68	0.14	296812	6848242	B	1567	complete (100.48%)	1326/1326 (100%)	OprD_3	441/441 (100%)	100	intact - exact match		OprD intact	0	0	gyrA_D87G	0	0	0
GCF_003834005	99.68	0.49	335298	7056495	A	395	complete (100%)	1326/1326 (100%)	OprD_1	441/441 (100%)	100	intact - exact match		OprD intact	0	0	none	0	0	not included
GCF_003834025	99.68	1.24	424709	6782248	A	244	complete (100%)	1332/1332 (100%)	OprD_4	443/443 (100%)	100	intact - exact match		OprD intact	0	0	none	0	0	not included
GCF_003834085	99.35	0.32	409246	6794261	B	296	complete (100%)	1326/1326 (100%)	OprD_3	441/441 (100%)	100	intact - exact match		OprD intact	0	0	none	0	0	not included
GCF_003834135	99.68	0.9	372848	6759888	A	277	complete (100%)	1330/1332 (99.85%)	OprD_6	318/443 (71.8%)	99.7	frameshift indel		OprD inactivated	1	0	gyrA_D87G, gyrA_D87G	1	1	1
GCF_003834195	99.68	0.9	372954	6709379	A	277	complete (100%)	1330/1332 (99.85%)	OprD_6	318/443 (71.8%)	99.7	frameshift indel		OprD inactivated	1	0	gyrA_D87G, gyrA_D87G	1	1	not included
GCF_003834235	99.68	0.11	507745	6334840	A	-	complete (100%)	1326/1326 (100%)	OprD_1	441/441 (100%)	99.8	intact - missense mutation	V352I	OprD intact but rare AA substitution	0	0	none	0	0	0
GCF_003834285	99.68	0.27	393820	6758202	A	1332	complete (100%)	1326/1326 (100%)	OprD_1	441/441 (100%)	100	intact - exact match		OprD intact	0	0	none	0	0	not included
GCF_003834335	98.18	1.49	17534	6823394	A	-	complete (100%)	1326/1326 (100%)	OprD_1	441/441 (100%)	100	intact - exact match		OprD intact	0	0	none	0	0	0
GCF_003834395	99.68	0.15	341236	6963169	B	-	complete (100%)	1332/1332 (100%)	OprD_2	443/443 (100%)	100	intact - exact match		OprD intact	0	0	none	0	0	0
GCF_003834445	99.68	0.11	482895	6972917	A	179	complete (100%)	1326/1326 (100%)	OprD_1	441/441 (100%)	100	intact - exact match		OprD intact	0	0	none	0	0	0
GCF_003834495	99.68	0.15	323662	6827994	B	235	complete (100%)	1332/1332 (100%)	OprD_2	443/443 (100%)	100	intact - exact match		OprD intact	0	0	gyrA_D87G, gyrA_D87G	1	1	not included
GCF_003834565	99.68	0.11	427275	6722556	A	27	complete (100%)	1326/1326 (100%)	OprD_1	441/441 (100%)	100	intact - exact match		OprD intact	0	0	none	0	0	0
GCF_003834615	99.66	0.11	379134	6719425	A	27	complete (100%)	1326/1326 (100%)	OprD_1	441/441 (100%)	100	intact - exact match		OprD intact	0	0	none	0	0	0
GCF_003834655	99.68	0.11	312968	6741483	A	27	complete (100%)	1326/1326 (100%)	OprD_1	441/441 (100%)	100	intact - exact match		OprD intact	0	0	none	0	0	not included
GCF_003834685	99.35	1.24	347699	6919171	A	708	complete (100%)	1333/1332 (100.08%)	OprD_4	273/443 (61.6%)	98.9	frameshift indel		OprD inactivated	0	0	gyrA_D87G, gyrA_D87G	1	1	1
GCF_003834765	99.68	0.45	389449	6516290	A	146	complete (100%)	1299/1326 (97.96%)	OprD_1	433/441 (98.2%)	100	truncated		OprD inactivated	0	0	none	0	0	not included
GCF_003834825	99.68	0.19	554462	7068852	C1	-	complete (100%)	1325/1326 (99.92%)	OprD_5	409/441 (92.7%)	99	frameshift indel		OprD inactivated	0	0	gyrA_D87G, gyrA_D87G, gyrA_D87G	1	1	not included
GCF_003834865	99.68	0.45	459021	6477494	A	146	complete (100%)	1326/1326 (100%)	OprD_1	441/441 (100%)	100	intact - exact match		OprD intact	0	0	none	0	0	not included
GCF_003834895	99.68	0.45	461915	6482892	A	146	complete (100%)	1326/1326 (100%)	OprD_1	441/441 (100%)	99.8	premature stop	Q30*	OprD inactivated	0	0	none	0	0	not included
GCF_003834965	99.68	0.45	418017	6483673	A	146	complete (100%)	1326/1326 (100%)	OprD_1	441/441 (100%)	99.8	intact - missense mutation	G183D	OprD intact but rare AA substitution	0	0	none	0	0	0
GCF_003835015	99.68	0.16	338546	6837332	B	446	complete (100%)	1332/1332 (100%)	OprD_2	443/443 (100%)	100	intact - exact match		OprD intact	0	0	none	0	0	not included
GCF_003835055	99.68	0.11	586191	6912213	A	17	complete (100%)	1326/1326 (100%)	OprD_1	441/441 (100%)	100	intact - exact match		OprD intact	0	0	none	0	0	not included
GCF_003835095	98.86	0.15	530323	6782443	A	395	complete (100%)	1326/1326 (100%)	OprD_1	441/441 (100%)	100	intact - exact match		OprD intact	0	0	none	0	0	0
GCF_003835155	99.68	0.3	266555	6601684	A	244	complete (100%)	1332/1332 (100%)	OprD_4	443/443 (100%)	100	intact - exact match		OprD intact	0	0	none	0	0	not included
GCF_003835185	99.68	0.11	384617	6733675	B	253	complete (100%)	1332/1332 (100%)	OprD_2	443/443 (100%)	100	intact - exact match		OprD intact	0	0	none	0	0	not included
GCF_003835265	99.68	0.49	393357	6846930	A	347	complete (100%)	1326/1326 (100%)	OprD_1	441/441 (100%)	100	intact - exact match		OprD intact	0	0	none	0	0	0
GCF_003835295	99.68	0.14	482158	6234996	A	244	complete (100%)	1332/1332 (100%)	OprD_4	443/443 (100%)	99.8	premature stop	E140*	OprD inactivated	0	0	none	0	0	not included
GCF_003835365	99.65	0.15	342439	6890506	A	179	complete (100%)	1326/1326 (100%)	OprD_1	441/441 (100%)	100	intact - exact match		OprD intact	0	0	none	0	0	not included
GCF_003835405	99.68	1.27	328126	7150152	B	-	complete (100%)	1326/1326 (100%)	OprD_3	441/441 (100%)	99.8	premature stop	S191*	OprD inactivated	0	0	gyrA_D87G, gyrA_D87G	1	1	not included
GCF_003835455	99.35	1.24	270739	6908303	A	-	complete (100%)	1333/1332 (100.08%)	OprD_4	273/443 (61.6%)	98.9	frameshift indel		OprD inactivated	0	0	gyrA_D87G, gyrA_D87G	1	1	not included
GCF_003835495	99.68	0.23	406344	6864662	B	308	complete (100%)	1332/1332 (100%)	OprD_2	443/443 (100%)	100	intact - exact match		OprD intact	0	0	gyrA_D87G	0	0	0
GCF_003835565	99.59	0.45	510465	6360730	A	-	complete (100%)	1326/1326 (100%)	OprD_1	441/441 (100%)	100	intact - exact match		OprD intact	0	0	none	0	0	not included
GCF_003835595	99.68	0.45	478916	6469758	A	146	complete (100%)	1307/1326 (98.57%)	OprD_1	348/441 (78.9%)	100	truncated		OprD inactivated	0	0	none	0	0	1
GCF_003835665	99.68	0.82	240621	6897953	B	-	complete (100%)	1332/1332 (100%)	OprD_2	443/443 (100%)	100	intact - exact match		OprD intact	0	0	none	0	0	0
GCF_003835695	99.68	0.11	415709	7056438	A	27	complete (100%)	1326/1326 (100%)	OprD_1	441/441 (100%)	100	intact - exact match		OprD intact	0	0	none	0	0	0
GCF_003835765	99.64	0.11	441784	6772074	A	845	complete (100%)	1326/1326 (100%)	OprD_1	441/441 (100%)	100	intact - exact match		OprD intact	0	0	none	0	0	0
GCF_003835825	99.68	0.14	490943	6242584	A	244	complete (100%)	1319/1332 (99.02%)	no hit			truncated		OprD inactivated	0	0	none	0	0	1
GCF_003835865	99.68	0.11	428468	6549897	A	-	complete (100%)	1332/1332 (100%)	OprD_6	443/443 (100%)	100	intact - exact match		OprD intact	0	0	gyrA_D87G	0	0	not included
GCF_003835905	99.68	0.14	458880	6245212	A	244	complete (100%)	1332/1332 (100%)	OprD_4	443/443 (100%)	99.8	premature stop	E140*	OprD inactivated	0	0	none	0	0	not included
GCF_003835955	99.59	0.11	404525	6328630	A	988	complete (100%)	1326/1326 (100%)	OprD_5	441/441 (100%)	100	intact - exact match		OprD intact	0	0	none	0	0	not included
GCF_003836025	99.68	0.16	781930	6413097	A	266	complete (100%)	1326/1326 (100%)	OprD_1	441/441 (100%)	100	intact - exact match		OprD intact	0	0	none	0	0	not included
GCF_003836065	99.68	0.11	431859	6293421	A	244	complete (100%)	1332/1332 (100%)	OprD_4	443/443 (100%)	100	intact - exact match		OprD intact	0	0	none	0	0	not included
GCF_003836085	99.59	0.11	426991	6305515	A	244	complete (100%)	1332/1332 (100%)	OprD_4	443/443 (100%)	100	intact - exact match		OprD intact	0	0	none	0	0	not included
GCF_003836165	99.68	0.43	774673	6394600	A	2743	complete (100%)	1326/1326 (100%)	OprD_1	441/441 (100%)	100	intact - exact match		OprD intact	0	0	none	0	0	not included
GCF_003836225	99.68	0.43	765383	6875486	A	17	complete (100%)	1326/1326 (100%)	OprD_1	441/441 (100%)	100	intact - exact match		OprD intact	0	0	none	0	0	not included
GCF_003836255	99.68	0.11	407519	6294628	A	244	complete (100%)	1332/1332 (100%)	OprD_4	443/443 (100%)	100	intact - exact match		OprD intact	0	0	none	0	0	0
GCF_003836305	99.68	0.53	252659	7124686	A	-	complete (100%)	1326/1326 (100%)	OprD_1	441/441 (100%)	99.8	intact - missense mutation	L11P	OprD intact but rare AA substitution	0	0	gyrA_D87G	1	1	not included
GCF_003836355	99.65	0.11	293462	6310510	B	-	complete (100%)	1326/1326 (100%)	OprD_3	441/441 (100%)	100	intact - exact match		OprD intact	0	0	none	0	0	not included
GCF_003836415	99.68	1.06	321910	7040528	A	260	complete (100%)	1326/1326 (100%)	OprD_1	441/441 (100%)	99.8	intact - missense mutation	L359P	OprD intact but rare AA substitution	0	0	none	0	0	0
GCF_003836455	99.63	0.11	387609	6315786	B	1400	complete (100%)	1332/1332 (100%)	OprD_2	443/443 (100%)	100	intact - exact match		OprD intact	0	0	none	0	0	0
GCF_003836505	99.68	0.13	221511	6197033	C1-C2_intermediate clade	2227	complete (100%)	1326/1326 (100%)	OprD_13	441/441 (100%)	100	intact - exact match		OprD intact	0	0	none	0	0	0
GCF_003836565	99.68	0.63	331588	6959106	A	9	complete (100%)	1326/1326 (100%)	OprD_1	441/441 (100%)	100	intact - exact match		OprD intact	0	0	none	0	0	not included
GCF_003836625	99.68	0.11	425999	6338295	A	647	complete (100%)	1326/1326 (100%)	OprD_1	441/441 (100%)	100	intact - exact match		OprD intact	0	0	none	0	0	not included
GCF_003836645	99.68	0.11	473181	6282158	A	882	complete (100%)	1332/1332 (100%)	OprD_4	443/443 (100%)	100	intact - exact match		OprD intact	0	0	none	0	0	0
GCF_003836705	100	0.15	272577	6487401	C1	-	complete (100%)	1332/1332 (100%)	OprD_12	443/443 (100%)	100	intact - exact match		OprD intact	0	0	none	0	0	not included
GCF_003836765	99.68	0.11	401932	6752170	B	253	complete (100%)	1332/1332 (100%)	OprD_2	443/443 (100%)	100	intact - exact match		OprD intact	0	0	none	0	0	not included
GCF_003836815	99.68	0.14	260375	6448008	A	-	complete (100%)	1332/1332 (100%)	OprD_7	443/443 (100%)	100	intact - exact match		OprD intact	0	0	none	0	0	not included
GCF_003836865	99.66	0.14	462592	6359543	A	-	complete (100%)	1326/1326 (100%)	OprD_1	441/441 (100%)	100	intact - exact match		OprD intact	0	0	none	0	0	0
GCF_003836905	99.66	0.11	883395	6207871	B	-	complete (100%)	1326/1326 (100%)	OprD_3	441/441 (100%)	100	intact - exact match		OprD intact	0	0	none	0	0	not included
GCF_003836965	99.68	0.22	350348	6449264	A	409	complete (100%)	1326/1326 (100%)	OprD_1	441/441 (100%)	100	intact - exact match		OprD intact	0	0	none	0	0	not included
GCF_003837025	99.68	0.11	619762	6146950	C1	-	complete (100%)	1326/1326 (100%)	OprD_5	441/441 (100%)	100	intact - exact match		OprD intact	0	0	none	0	0	not included
GCF_003837055	99.66	0.14	496340	6245941	A	244	complete (100%)	1319/1332 (99.02%)	no hit			truncated		OprD inactivated	0	0	none	0	0	not included
GCF_003837105	99.68	1.57	421498	7088127	A	-	complete (100%)	1332/1332 (100%)	OprD_4	443/443 (100%)	100	intact - exact match		OprD intact	0	0	gyrA_D87G	1	1	0
GCF_003837165	99.68	0.11	533694	6410239	A	649	complete (100%)	1326/1326 (100%)	OprD_1	441/441 (100%)	100	intact - exact match		OprD intact	0	0	none	0	0	not included
GCF_003837225	99.68	0.15	589944	6375951	A	110	complete (100%)	1326/1326 (100%)	OprD_1	441/441 (100%)	100	intact - exact match		OprD intact	0	0	none	0	0	not included
GCF_003837265	99.68	0.15	490472	6445785	A	110	complete (100%)	1326/1326 (100%)	OprD_1	441/441 (100%)	100	intact - exact match		OprD intact	0	0	none	0	0	0
GCF_003837305	99.68	0.11	500101	6294466	A	2409	complete (100%)	1326/1326 (100%)	OprD_1	441/441 (100%)	100	intact - exact match		OprD intact	0	0	none	0	0	not included
GCF_003837365	99.68	0.11	202434	6376211	A	471	complete (100%)	1332/1332 (100%)	OprD_4	443/443 (100%)	100	intact - exact match		OprD intact	0	0	none	0	0	not included
GCF_003837415	99.68	0.38	181406	7008188	B	316	complete (100%)	1326/1326 (100%)	OprD_3	441/441 (100%)	100	intact - exact match		OprD intact	0	0	none	0	0	not included
GCF_003837465	99.03	0.23	605928	5911575	A	2903	complete (100%)	1326/1326 (100%)	OprD_1	441/441 (100%)	100	intact - exact match		OprD intact	0	0	none	0	0	not included
GCF_003837505	99.68	0.14	430117	6635730	B	2329	complete (100%)	1332/1332 (100%)	OprD_2	443/443 (100%)	100	intact - exact match		OprD intact	0	0	none	0	0	0
GCF_003837565	99.68	0.11	420462	6389376	A	-	complete (100%)	1326/1326 (100%)	OprD_1	441/441 (100%)	100	intact - exact match		OprD intact	0	0	none	0	0	not included
GCF_003837625	99.68	0.11	778249	6729496	A	17	complete (100%)	1326/1326 (100%)	OprD_1	441/441 (100%)	100	intact - exact match		OprD intact	0	0	none	0	0	not included
GCF_003837665	99.68	0.45	289165	7386855	A	111	complete (100%)	1326/1326 (100%)	OprD_5	441/441 (100%)	100	intact - exact match		OprD intact	0	0	gyrA_D87G, gyrA_D87G	1	1	not included
GCF_003837705	99.68	0.11	521019	6314457	A	192	complete (100%)	1326/1326 (100%)	OprD_1	441/441 (100%)	100	intact - exact match		OprD intact	0	0	none	0	0	0
GCF_003837765	99.68	0.11	266291	7006712	A	111	complete (100%)	1326/1326 (100%)	OprD_5	441/441 (100%)	100	intact - exact match		OprD intact	0	0	gyrA_D87G	1	1	not included
GCF_003838405	99.68	0.11	683217	6451066	A	1527	complete (100%)	1325/1326 (99.92%)	no hit			frameshift indel		OprD inactivated	0	0	gyrA_D87G	0	0	not included
GCF_003838455	99.68	0.11	266283	6988226	A	111	complete (100%)	1326/1326 (100%)	OprD_5	441/441 (100%)	100	intact - exact match		OprD intact	0	0	none	1	1	0
GCF_003838505	99.68	0.16	586990	6315468	A	564	complete (100%)	1326/1326 (100%)	OprD_1	441/441 (100%)	100	intact - exact match		OprD intact	0	0	none	0	0	not included
GCF_003838555	99.68	0.16	664600	6489996	A	-	complete (100%)	1326/1326 (100%)	OprD_1	441/441 (100%)	100	intact - exact match		OprD intact	0	0	none	0	0	0
GCF_003838625	99.51	0.11	442361	6244219	A	775	complete (100%)	1326/1326 (100%)	OprD_1	441/441 (100%)	99.8	premature stop	E176*	OprD inactivated	0	0	gyrA_D87G, gyrA_D87G	0	0	not included
GCF_003838665	99.68	0.11	428666	6390549	A	863	complete (100%)	1326/1326 (100%)	OprD_1	441/441 (100%)	100	intact - exact match		OprD intact	0	0	none	0	0	not included
GCF_003838685	99.68	0.16	427296	6299846	A	381	complete (100%)	1326/1326 (100%)	OprD_5	441/441 (100%)	100	intact - exact match		OprD intact	0	0	none	0	0	not included
GCF_003838765	99.68	0.14	780734	6246243	A	242	complete (100%)	1326/1326 (100%)	OprD_1	441/441 (100%)	100	intact - exact match		OprD intact	0	0	gyrA_D87G	0	0	not included
GCF_003838815	99.68	0.34	409667	6859928	A	155	complete (100%)	1325/1326 (99.92%)	OprD_1	285/441 (64.6%)	100	frameshift indel		OprD inactivated	0	0	none	0	0	not included
GCF_003838865	99.68	0.15	400618	6986364	A	155	complete (100%)	1326/1326 (100%)	OprD_1	441/441 (100%)	100	intact - exact match		OprD intact	0	0	none	0	0	not included
GCF_003838895	99.68	0.55	375430	6829312	A	155	complete (100%)	1325/1326 (99.92%)	OprD_1	280/441 (63.5%)	100	frameshift indel		OprD inactivated	0	0	none	0	0	not included
GCF_003838965	99.68	0.11	383150	6798665	A	155	complete (100%)	1326/1326 (100%)	OprD_1	441/441 (100%)	100	intact - exact match		OprD intact	0	0	none	0	0	not included
GCF_003839025	100	0.17	460587	6566507	C2	1978	complete (100%)	1341/1341 (100%)	OprD_10	446/446 (100%)	100	intact - exact match		OprD intact	0	0	none	0	0	not included
GCF_003839065	99.13	0.18	289931	6853725	A	-	complete (100%)	1332/1332 (100%)	OprD_6	443/443 (100%)	100	intact - exact match		OprD intact	0	0	none	0	0	0
GCF_003839105	99.68	0.16	440952	6341366	A	-	complete (100%)	1326/1326 (100%)	OprD_1	441/441 (100%)	100	intact - exact match		OprD intact	0	0	none	0	0	0
GCF_003839165	99.68	0.11	230599	6333638	A	-	complete (100%)	1332/1332 (100%)	OprD_6	443/443 (100%)	100	intact - exact match		OprD intact	0	0	none	0	0	not included
GCF_003839215	99.68	0.11	668794	6273773	A	840	complete (100%)	1326/1326 (100%)	OprD_1	441/441 (100%)	100	intact - exact match		OprD intact	0	0	none	0	0	not included
GCF_003839255	99.68	0.16	589012	6301555	A	835	complete (100%)	1326/1326 (100%)	OprD_1	441/441 (100%)	100	intact - exact match		OprD intact	0	0	none	0	0	not included
GCF_003839305	99.68	0.21	392039	6222918	A	-	complete (100%)	1326/1326 (100%)	OprD_1	441/441 (100%)	100	intact - exact match		OprD intact	0	0	gyrA_D87G	0	0	0
GCF_003839365	99.68	0.16	510396	6854217	A	810	complete (100%)	1332/1332 (100%)	OprD_6	443/443 (100%)	100	intact - exact match		OprD intact	0	0	none	0	0	not included
GCF_003839425	99.68	0.11	371281	6397592	A	553	complete (100%)	1326/1326 (100%)	OprD_1	441/441 (100%)	100	intact - exact match		OprD intact	0	0	none	0	0	not included
GCF_003839465	99.68	0.11	769517	6211425	A	777	complete (100%)	1326/1326 (100%)	OprD_1	441/441 (100%)	100	intact - exact match		OprD intact	0	0	none	0	0	0
GCF_003839505	99.51	0.11	354686	6735241	A	655	complete (100%)	1332/1332 (100%)	OprD_6	443/443 (100%)	100	intact - exact match		OprD intact	0	0	none	0	0	not included
GCF_003839565	99.68	0.43	287370	6537609	A	270	complete (100%)	1326/1326 (100%)	OprD_5	441/441 (100%)	100	intact - exact match		OprD intact	0	0	none	0	0	0
GCF_003839665	99.35	0.11	496631	6131278	A	262	complete (100%)	1325/1326 (99.92%)	OprD_1	365/441 (82.8%)	99.5	frameshift indel		OprD inactivated	0	0	gyrA_D87G	0	0	not included
GCF_003839755	99.68	0.14	367785	6563387	C1	224	complete (100%)	1332/1332 (100%)	OprD_12	443/443 (100%)	100	intact - exact match		OprD intact	0	0	none	0	0	not included
GCF_003839825	99.68	0.49	781950	6339416	A	231	complete (100%)	1326/1326 (100%)	OprD_1	441/441 (100%)	100	intact - exact match		OprD intact	0	0	none	0	0	0
GCF_003839875	100	0.51	458939	6374789	C2	2230	complete (100%)	1326/1326 (100%)	OprD_14	441/441 (100%)	100	intact - exact match		OprD intact	0	0	none	0	0	0
GCF_003839945	99.68	0.15	424769	6711121	A	27	complete (100%)	1326/1326 (100%)	OprD_1	441/441 (100%)	100	intact - exact match		OprD intact	0	0	none	0	0	0
GCF_003839985	99.68	0.11	267267	6484276	A	143	complete (100%)	1332/1332 (100%)	OprD_2	443/443 (100%)	100	intact - exact match		OprD intact	0	0	gyrA_D87G	0	0	not included
GCF_003840005	99.68	0.11	356427	6426710	A	6	complete (100%)	1332/1332 (100%)	OprD_7	443/443 (100%)	100	intact - exact match		OprD intact	0	0	none	0	0	not included
GCF_003840085	99.68	1.62	288978	7350883	A	27	complete (100%)	1326/1326 (100%)	OprD_1	441/441 (100%)	100	intact - exact match		OprD intact	0	0	none	0	0	not included
GCF_003840145	99.68	0.14	526958	6455472	A	-	complete (100%)	1326/1326 (100%)	OprD_1	441/441 (100%)	100	intact - exact match		OprD intact	0	0	none	0	0	0
GCF_003840165	99.68	0.11	432740	6477730	A	-	complete (100%)	1326/1326 (100%)	OprD_1	441/441 (100%)	100	intact - exact match		OprD intact	0	0	none	0	0	not included
GCF_003840215	99.68	0.82	319793	6413757	B	2644	complete (100%)	1332/1332 (100%)	OprD_2	443/443 (100%)	100	intact - exact match		OprD intact	0	0	none	0	0	not included
GCF_003840285	99.68	0.19	426319	6426617	A	381	complete (100%)	1326/1326 (100%)	OprD_5	441/441 (100%)	100	intact - exact match		OprD intact	0	0	none	0	0	not included
GCF_003840345	99.68	0.11	675070	6304194	A	-	complete (100%)	1332/1332 (100%)	OprD_4	443/443 (100%)	100	intact - exact match		OprD intact	0	0	none	0	0	not included
GCF_003840385	99.51	0.11	816107	6338835	A	266	complete (100%)	1326/1326 (100%)	OprD_1	441/441 (100%)	100	intact - exact match		OprD intact	0	0	gyrA_D87G	0	0	not included
GCF_003840425	99.68	0.16	427277	6493785	A	1102	complete (100%)	1326/1326 (100%)	OprD_1	441/441 (100%)	100	intact - exact match		OprD intact	0	0	none	0	0	not included
GCF_003840465	99.68	0.11	476696	6631256	A	27	complete (100%)	1326/1326 (100%)	OprD_1	441/441 (100%)	100	intact - exact match		OprD intact	0	0	none	0	0	0
GCF_003840545	99.68	0.11	550372	6292438	A	907	complete (100%)	1332/1332 (100%)	OprD_6	443/443 (100%)	100	intact - exact match		OprD intact	0	0	none	0	0	0
GCF_003840585	99.51	0.11	772391	6351198	A	822	complete (100%)	1326/1326 (100%)	OprD_1	441/441 (100%)	99.8	premature stop	W415*	OprD inactivated	0	0	none	1	1	1
GCF_003840625	99.68	0.11	477480	6213116	A	863	complete (100%)	1326/1326 (100%)	OprD_1	441/441 (100%)	100	intact - exact match		OprD intact	0	0	none	0	0	not included
GCF_003840685	99.68	0.18	489316	6457174	A	611	complete (100%)	1332/1332 (100%)	OprD_6	443/443 (100%)	100	intact - exact match		OprD intact	0	0	none	0	0	not included
GCF_003840715	99.59	0.11	471500	6425832	A	381	complete (100%)	1326/1326 (100%)	OprD_5	441/441 (100%)	100	intact - exact match		OprD intact	0	0	none	0	0	not included
GCF_003840785	99.68	0.19	413636	6542387	A	275	complete (100%)	1332/1332 (100%)	OprD_2	443/443 (100%)	100	intact - exact match		OprD intact	0	0	none	0	0	0
GCF_003840825	99.68	0.16	341378	6639808	B	313	complete (100%)	1326/1326 (100%)	OprD_3	441/441 (100%)	100	intact - exact match		OprD intact	0	0	none	0	0	not included
GCF_003840885	99.68	0.21	787171	6433806	A	-	complete (100%)	1326/1326 (100%)	OprD_1	441/441 (100%)	100	intact - exact match		OprD intact	0	0	none	0	0	not included
GCF_003840945	99.68	0.22	397502	6853148	A	245	complete (100%)	1332/1332 (100%)	OprD_6	443/443 (100%)	100	intact - exact match		OprD intact	0	0	none	0	0	not included
GCF_003840975	99.68	0.19	378052	6752957	A	242	complete (100%)	1326/1326 (100%)	OprD_1	441/441 (100%)	100	intact - exact match		OprD intact	0	0	none	0	0	not included
GCF_003841015	99.68	0.11	422886	6442882	A	115	complete (100%)	1326/1326 (100%)	OprD_1	441/441 (100%)	100	intact - exact match		OprD intact	0	0	none	0	0	not included
GCF_003841085	99.35	0.11	377451	6379623	A	-	complete (100%)	1326/1326 (100%)	OprD_1	441/441 (100%)	100	intact - exact match		OprD intact	0	0	none	0	0	not included
GCF_003841145	99.68	0.16	224866	6820828	B	446	complete (100%)	1332/1332 (100%)	OprD_2	443/443 (100%)	100	intact - exact match		OprD intact	0	0	none	0	0	not included
GCF_003841185	99.66	0.14	659176	6450047	A	485	complete (100%)	1326/1326 (100%)	OprD_1	441/441 (100%)	99.8	premature stop	E194*	OprD inactivated	0	0	none	0	0	1
GCF_003841235	99.68	0.16	398909	6681692	A	-	complete (100%)	1326/1326 (100%)	OprD_1	441/441 (100%)	100	intact - exact match		OprD intact	0	0	none	0	0	0
GCF_003841525	98.38	0.22	303691	6585073	B	296	complete (100%)	1326/1326 (100%)	OprD_3	441/441 (100%)	100	intact - exact match		OprD intact	0	0	none	0	0	not included
GCF_003841605	99.68	0.48	467127	6737024	A	408	complete (100%)	1326/1326 (100%)	OprD_5	441/441 (100%)	100	intact - exact match		OprD intact	0	0	none	0	0	0
GCF_003841625	99.68	0.13	508388	6302842	A	-	complete (100%)	1326/1326 (100%)	OprD_1	441/441 (100%)	100	intact - exact match		OprD intact	0	0	none	0	0	0
GCF_003841645	99.68	0.11	530594	6920716	A	395	complete (100%)	1326/1326 (100%)	OprD_1	441/441 (100%)	100	intact - exact match		OprD intact	0	0	none	0	0	not included
GCF_003841745	99.68	0.11	341126	6425644	A	399	complete (100%)	1326/1326 (100%)	OprD_1	441/441 (100%)	100	intact - exact match		OprD intact	0	0	none	0	0	0
GCF_003841805	99.68	0.11	670681	6386935	A	2123	complete (100%)	1326/1326 (100%)	OprD_1	441/441 (100%)	100	intact - exact match		OprD intact	0	0	none	0	0	0
GCF_003858115	99.68	0.15	424393	6391795	A	381	complete (100%)	1326/1326 (100%)	OprD_5	441/441 (100%)	100	intact - exact match		OprD intact	0	0	none	0	0	not included
GCF_003858155	99.68	0.15	323288	6365830	A	110	complete (100%)	1326/1326 (100%)	OprD_1	441/441 (100%)	100	intact - exact match		OprD intact	0	0	gyrA_D87G	0	0	not included
GCF_003863485	99.57	0.14	108090	6347511	A	-	complete (100%)	1333/1332 (100.08%)	OprD_2	339/443 (76.5%)	100	frameshift indel		OprD inactivated	0	0	gyrA_D87G	0	0	not included
GCF_003863555	99.59	0.11	264708	6199051	A	379	complete (100%)	1327/1326 (100.08%)	OprD_1	399/441 (90.5%)	100	frameshift indel		OprD inactivated	0	1	none	0	0	not included
GCF_003863585	99.68	0.52	149522	6880720	B	2010	complete (100%)	1332/1332 (100%)	OprD_2	443/443 (100%)	100	intact - exact match		OprD intact	0	0	none	1	1	0
GCF_003863635	99.59	0.11	414069	6313185	A	132	complete (100%)	1326/1326 (100%)	OprD_1	441/441 (100%)	100	intact - exact match		OprD intact	0	0	none	0	0	0
GCF_003863685	99.19	0.22	129594	6221168	A	242	complete (100%)	1326/1326 (100%)	OprD_1	441/441 (100%)	100	intact - exact match		OprD intact	0	0	none	0	0	not included
GCF_003863745	99.68	0.11	181679	6210539	A	-	complete (100%)	1327/1326 (100.08%)	OprD_1	375/441 (85%)	99.7	frameshift indel		OprD inactivated	0	0	none	0	0	1
GCF_003863785	99.51	0.52	142657	6821497	B	2010	complete (100%)	1336/1332 (100.3%)	OprD_2	367/443 (82.8%)	100	frameshift indel		OprD inactivated	0	0	gyrA_D87G	1	1	1
GCF_003863825	99.59	0.11	236782	6083935	A	584	complete (100%)	1332/1332 (100%)	OprD_4	443/443 (100%)	100	intact - exact match		OprD intact	0	0	none	0	0	0
GCF_003863945	99.61	0.49	201798	6796844	A	17	complete (100%)	1315/1326 (99.17%)	OprD_1	312/441 (70.7%)	100	frameshift indel		OprD inactivated	0	0	gyrA_D87G	0	0	not included
GCF_003933495	99.68	0.5	172586	6925239	B	309	complete (100%)	1204/1326 (90.8%)	OprD_3	401/441 (90.9%)	100	truncated		OprD inactivated	0	0	gyrA_D87G, gyrA_D87G	1	1	not included
GCF_003934225	99.68	0.93	255757	7142873	B	235	complete (100%)	1332/1332 (100%)	OprD_2	443/443 (100%)	100	intact - exact match		OprD intact	0	0	none	1	1	not included
GCF_003936225	99.68	0.11	237533	6366319	A	571	complete (100%)	1332/1332 (100%)	OprD_2	443/443 (100%)	100	intact - exact match		OprD intact	0	0	none	0	0	0
GCF_003936255	99.68	0.11	255455	6364980	A	571	complete (100%)	1332/1332 (100%)	OprD_2	443/443 (100%)	100	intact - exact match		OprD intact	0	0	none	0	0	not included
GCF_003936385	99.68	0.84	154196	7029502	A	664	complete (100%)	1331/1332 (99.92%)	OprD_4	373/443 (84.2%)	99.7	frameshift indel		OprD inactivated	0	0	gyrA_D87G, gyrA_D87G	1	1	1
GCF_003936865	99.68	0.11	185118	6882642	B	235	complete (100%)	1321/1332 (99.17%)	OprD_2	299/443 (67.5%)	99.7	frameshift indel		OprD inactivated	0	0	gyrA_D87G, gyrA_D87G	1	1	1
GCF_003936925	99.68	0.11	210810	6364853	A	571	complete (100%)	1332/1332 (100%)	OprD_2	443/443 (100%)	100	intact - exact match		OprD intact	0	0	none	0	0	not included
GCF_003936975	98.59	0.49	87191	7054341	B	235	complete (100%)	1333/1332 (100.08%)	OprD_2	377/443 (85.1%)	100	frameshift indel		OprD inactivated	0	0	gyrA_D87G, gyrA_D87G	1	1	not included
GCF_003938805	98.7	0.11	7087687	7087687	A	621	complete (100%)	1326/1326 (100%)	OprD_5	441/441 (100%)	99.8	premature stop	Y283*	OprD inactivated	0	0	gyrA_D87G, gyrA_D87G, gyrA_D87G	1	1	not included
GCF_003939685	99.68	0.11	408307	6248508	A	859	complete (100%)	1326/1326 (100%)	OprD_1	441/441 (100%)	100	intact - exact match		OprD intact	0	0	none	0	0	not included
GCF_003940575	99.57	0.11	210650	6710039	B	235	complete (100%)	1321/1332 (99.17%)	OprD_2	299/443 (67.5%)	99.7	frameshift indel		OprD inactivated	0	0	gyrA_D87G	1	1	not included
GCF_003940635	99.51	0.27	68035	6360171	A	571	complete (100%)	1332/1332 (100%)	OprD_2	443/443 (100%)	100	intact - exact match		OprD intact	0	0	none	0	0	0
GCF_003944895	99.68	0.11	212637	6365587	A	571	complete (100%)	1332/1332 (100%)	OprD_2	443/443 (100%)	100	intact - exact match		OprD intact	0	0	none	0	0	not included
GCF_003950255	99.08	0.71	6937609	6937609	B	357	complete (100%)	1322/1326 (99.7%)	OprD_3	414/441 (93.9%)	100	frameshift indel		OprD inactivated	0	0	gyrA_D87G, gyrA_D87G	1	1	not included
GCF_003954195	99.35	0.5	86484	6948564	B	357	complete (100%)	1309/1326 (98.72%)	OprD_3	321/441 (72.8%)	100	truncated		OprD inactivated	0	0	gyrA_D87G, gyrA_D87G	1	0	not included
GCF_003954425	99.35	0.11	94909	6787246	B	298	complete (100%)	922/1332 (69.22%)	OprD_2	306/443 (69.1%)	100	truncated		OprD inactivated	0	0	none	1	1	not included
GCF_003954555	99.35	0.5	76717	6929080	B	357	complete (100%)	1309/1326 (98.72%)	OprD_3	321/441 (72.8%)	100	truncated		OprD inactivated	0	0	gyrA_D87G, gyrA_D87G	1	0	1
GCF_003954745	99.68	1.82	116135	6853219	B	313	complete (100%)	1322/1326 (99.7%)	OprD_3	282/441 (63.9%)	100	frameshift indel		OprD inactivated	0	0	none	0	0	not included
GCF_003954925	99.68	0.11	99500	6816524	B	377	complete (100%)	1332/1332 (100%)	OprD_2	443/443 (100%)	100	intact - exact match		OprD intact	0	0	none	1	1	not included
GCF_003955025	99.68	0.6	95915	6909135	B	620	complete (100%)	1332/1332 (100%)	OprD_2	443/443 (100%)	99.8	premature stop	W65*	OprD inactivated	0	0	gyrA_D87G, gyrA_D87G	0	0	not included
GCF_003955075	99.68	0.21	87748	7144488	A	244	complete (100%)	1332/1332 (100%)	OprD_4	443/443 (100%)	99.8	premature stop	Q301*	OprD inactivated	0	0	gyrA_D87G	0	0	1
GCF_003955135	99.68	0.5	86934	6972514	B	357	complete (100%)	1309/1326 (98.72%)	OprD_3	321/441 (72.8%)	100	truncated		OprD inactivated	0	0	gyrA_D87G, gyrA_D87G	1	0	not included
GCF_003955255	99.68	0.11	105360	6337674	A	-	complete (100%)	1326/1326 (100%)	OprD_1	441/441 (100%)	99.8	premature stop	Q235*	OprD inactivated	0	0	none	0	0	not included
GCF_003955475	99.68	1.24	95512	6925597	A	983	complete (100%)	1332/1332 (100%)	OprD_7	443/443 (100%)	100	intact - exact match		OprD intact	0	0	gyrA_D87G	1	1	0
GCF_003957085	99.68	0.11	171105	6218516	A	549	complete (100%)	1332/1332 (100%)	OprD_4	443/443 (100%)	100	intact - exact match		OprD intact	0	0	none	0	0	0
GCF_003957105	99.68	0.11	277905	6218048	A	549	complete (100%)	1332/1332 (100%)	OprD_4	443/443 (100%)	100	intact - exact match		OprD intact	0	0	none	0	0	not included
GCF_003957185	99.68	0.11	61263	6198557	A	549	complete (100%)	1332/1332 (100%)	OprD_4	443/443 (100%)	100	intact - exact match		OprD intact	0	0	none	0	0	not included
GCF_003967475	99.68	0.45	71978	6877482	A	233	complete (100%)	1301/1326 (98.11%)	OprD_1	355/441 (80.5%)	99.2	truncated		OprD inactivated	0	0	gyrA_D87G, gyrA_D87G	1	1	not included
GCF_003968015	99.68	2.76	56957	7341902	A	1419	complete (100%)	1333/1332 (100.08%)	OprD_6	346/443 (78.1%)	100	frameshift indel		OprD inactivated	0	0	gyrA_D87G	1	1	1
GCF_003968035	99.68	0.16	427707	6731676	A	27	complete (100%)	1309/1326 (98.72%)	OprD_1	329/441 (74.6%)	100	truncated		OprD inactivated	0	0	gyrA_D87G	1	1	1
GCF_003968115	99.57	0.11	439074	6417801	A	1129	complete (100%)	1326/1326 (100%)	OprD_1	441/441 (100%)	99.8	premature stop	W415*	OprD inactivated	0	0	none	0	0	not included
GCF_003968155	100	1.69	225150	7156952	C2	3043	complete (100%)	1324/1326 (99.85%)	OprD_15	288/441 (65.3%)	100	frameshift indel		OprD inactivated	0	0	none	1	1	not included
GCF_003968215	99.68	0.17	71471	6876952	A	244	complete (100%)	1332/1332 (100%)	OprD_4	443/443 (100%)	99.8	premature stop	W339*	OprD inactivated	0	0	gyrA_D87G, gyrA_D87G	1	1	1
GCF_003968235	99.68	0.53	214961	6761420	B	235	complete (100%)	1337/1332 (100.38%)	OprD_2	316/443 (71.3%)	100	frameshift indel		OprD inactivated	0	0	gyrA_D87G	1	1	not included
GCF_003968305	99.03	0.11	226413	6468089	B	235	complete (100%)	1332/1332 (100%)	OprD_2	443/443 (100%)	100	intact - exact match		OprD intact	0	0	gyrA_D87G	1	1	not included
GCF_003968375	99.68	0.11	398254	6693737	A	108	complete (100%)	1326/1326 (100%)	OprD_1	441/441 (100%)	100	intact - exact match		OprD intact	0	0	none	0	0	not included
GCF_003968395	99.66	0.27	126752	6184127	A	3036	complete (100%)	1326/1326 (100%)	OprD_1	441/441 (100%)	99.3	premature stop	W138*	OprD inactivated	0	0	none	0	0	1
GCF_003968445	99.68	0.22	61923	6843697	B	1601	complete (100%)	1299/1332 (97.52%)	OprD_8	432/443 (97.5%)	100	truncated		OprD inactivated	0	0	gyrA_D87G, gyrA_D87G	0	0	not included
GCF_003968525	99.68	0.11	349848	6295806	A	3015	complete (100%)	1332/1332 (100%)	OprD_4	443/443 (100%)	100	intact - exact match		OprD intact	0	0	none	0	0	0
GCF_003968585	99.68	0.14	510162	6258885	A	663	complete (100%)	1326/1326 (100%)	OprD_1	441/441 (100%)	99.8	intact - missense mutation	S278P	OprD intact but rare AA substitution	0	0	none	0	0	not included
GCF_003968625	99.68	0.11	167096	6257766	A	166	complete (100%)	1332/1332 (100%)	OprD_4	443/443 (100%)	99.8	intact - missense mutation	D43N	OprD intact but rare AA substitution	0	0	none	0	0	0
GCF_003968935	99.68	0.11	438071	6147252	A	2572	complete (100%)	1326/1326 (100%)	OprD_1	441/441 (100%)	100	intact - exact match		OprD intact	0	0	gyrA_D87G	0	0	not included
GCF_003968985	99.68	0.16	481330	6371500	A	3010	complete (100%)	1332/1332 (100%)	OprD_9	443/443 (100%)	100	intact - exact match		OprD intact	0	0	none	0	0	not included
GCF_003969065	99.68	0.11	91103	6484844	A	164	complete (100%)	1315/1326 (99.17%)	OprD_1	288/441 (65.3%)	100	frameshift indel		OprD inactivated	0	0	none	0	0	not included
GCF_003969095	99.68	0.11	70910	7012282	A	282	complete (99.05%)	no hit	no hit			no hit		OprD inactivated	0	0	gyrA_D87G, gyrA_D87G, gyrA_D87G	1	1	not included
GCF_003969155	99.68	0.11	82219	6658362	A	845	complete (100%)	1326/1326 (100%)	OprD_1	441/441 (100%)	100	intact - exact match		OprD intact	0	0	none	0	0	not included
GCF_003969195	99.03	0.15	377739	6569472	A	1074	complete (100%)	1326/1326 (100%)	OprD_1	441/441 (100%)	100	intact - exact match		OprD intact	0	0	none	0	0	not included
GCF_003969265	99.68	0.11	149418	6361033	A	192	complete (100%)	1326/1326 (100%)	OprD_1	441/441 (100%)	100	intact - exact match		OprD intact	0	0	none	0	0	not included
GCF_003969305	99.68	0.11	86803	6660015	A	633	complete (100%)	1327/1326 (100.08%)	OprD_1	399/441 (90.5%)	100	frameshift indel		OprD inactivated	0	1	none	0	0	not included
GCF_003969355	99.68	0.11	457392	6298859	A	3006	complete (100%)	1332/1332 (100%)	OprD_7	443/443 (100%)	100	intact - exact match		OprD intact	0	0	gyrA_D87G	0	0	not included
GCF_003969405	99.68	0.27	90286	6769380	A	390	complete (100%)	1326/1326 (100%)	OprD_1	441/441 (100%)	100	intact - exact match		OprD intact	0	0	none	0	0	not included
GCF_003969475	99.68	0.6	199808	7169926	A	1105	complete (100%)	1326/1326 (100%)	OprD_1	441/441 (100%)	100	intact - exact match		OprD intact	0	0	none	0	0	0
GCF_003969495	99.68	0.22	74306	6498258	A	3004	complete (100%)	1332/1332 (100%)	OprD_6	443/443 (100%)	100	intact - exact match		OprD intact	0	0	none	0	0	0
GCF_003969555	99.68	0.67	164830	6791511	A	252	complete (100%)	1326/1326 (100%)	OprD_1	441/441 (100%)	100	intact - exact match		OprD intact	0	0	none	0	0	not included
GCF_003969615	99.68	0.11	125440	6417900	A	3009	complete (100%)	1326/1326 (100%)	OprD_1	441/441 (100%)	99.5	premature stop	W277*	OprD inactivated	0	0	gyrA_D87G	0	0	1
GCF_003969655	99.68	0.11	251324	6491212	A	3034	complete (100%)	1042/1332 (78.23%)	OprD_7	347/443 (78.3%)	100	truncated		OprD inactivated	0	0	none	0	0	not included
GCF_003969715	99.68	0.11	73922	6306874	A	3033	complete (100%)	1326/1326 (100%)	OprD_5	441/441 (100%)	99.8	premature stop	Q19*	OprD inactivated	0	0	gyrA_D87G	0	0	not included
GCF_003969735	99.68	0.15	310954	6592702	B	253	complete (100%)	1331/1332 (99.92%)	no hit			frameshift indel		OprD inactivated	0	0	none	0	0	not included
GCF_003969795	99.68	0.13	64051	6393960	A	2855	complete (100%)	1326/1326 (100%)	OprD_3	441/441 (100%)	100	intact - exact match		OprD intact	0	0	none	0	0	0
GCF_003969865	99.68	0.11	295453	6299688	A	646	complete (100%)	1331/1332 (99.92%)	OprD_2	287/443 (64.8%)	100	frameshift indel		OprD inactivated	0	0	none	0	0	not included
GCF_003969885	99.4	0.22	86128	6488956	A	3040	complete (100%)	1330/1332 (99.85%)	OprD_2	305/443 (68.8%)	99.3	frameshift indel		OprD inactivated	0	0	gyrA_D87G	0	0	not included
GCF_003969955	99.68	0.27	81032	6879481	B	829	complete (100%)	1084/1326 (81.75%)	OprD_3	361/441 (81.9%)	100	truncated		OprD inactivated	0	0	none	1	1	not included
GCF_003969985	99.68	0.27	78515	6218180	A	3003	complete (100%)	1326/1326 (100%)	OprD_5	441/441 (100%)	100	intact - exact match		OprD intact	0	0	none	0	0	not included
GCF_003970065	99.68	0.7	70213	6858562	A	348	complete (100%)	1332/1332 (100%)	OprD_6	443/443 (100%)	100	intact - exact match		OprD intact	0	0	gyrA_D87G, gyrA_D87G	0	0	0
GCF_003970625	99.68	0.14	70277	6697596	A	2387	complete (100%)	1313/1326 (99.02%)	OprD_1	328/441 (74.4%)	99.7	truncated		OprD inactivated	0	0	none	0	0	not included
GCF_003970775	99.68	0.14	88265	6891948	B	235	complete (100%)	1331/1332 (99.92%)	OprD_2	373/443 (84.2%)	100	frameshift indel		OprD inactivated	0	0	gyrA_D87G, gyrA_D87G	1	1	not included
GCF_003973795	99.68	0.47	392325	6395975	A	162	complete (100%)	1332/1332 (100%)	OprD_6	443/443 (100%)	100	intact - exact match		OprD intact	0	0	gyrA_D87G	0	0	not included
GCF_003973825	99.68	0.13	776900	6267491	A	1097	complete (100%)	1326/1326 (100%)	OprD_1	441/441 (100%)	100	intact - exact match		OprD intact	0	0	gyrA_D87G	0	0	not included
GCF_003973895	99.68	0.11	908299	6436875	B	2124	complete (100%)	1326/1326 (100%)	OprD_3	441/441 (100%)	100	intact - exact match		OprD intact	0	0	none	0	0	not included
GCF_003973915	99.68	0.3	776124	6424229	A	882	complete (100%)	1332/1332 (100%)	OprD_4	443/443 (100%)	100	intact - exact match		OprD intact	0	0	none	0	0	0
GCF_003973995	99.68	0.11	538741	6352146	A	-	complete (100%)	1326/1326 (100%)	OprD_1	441/441 (100%)	100	intact - exact match		OprD intact	0	0	none	0	0	0
GCF_003974055	99.68	0.14	375085	6648956	B	560	complete (100%)	1326/1326 (100%)	OprD_3	441/441 (100%)	100	intact - exact match		OprD intact	0	0	gyrA_D87G	0	0	not included
GCF_003974095	99.68	0.11	781951	6603073	A	575	complete (100%)	1326/1326 (100%)	OprD_1	441/441 (100%)	100	intact - exact match		OprD intact	0	0	none	0	0	not included
GCF_003974135	99.68	0.16	264812	6645905	A	699	complete (100%)	1332/1332 (100%)	OprD_4	443/443 (100%)	100	intact - exact match		OprD intact	0	0	none	0	0	not included
GCF_003974195	99.63	0.11	471841	6378241	A	287	complete (100%)	1326/1326 (100%)	OprD_1	441/441 (100%)	100	intact - exact match		OprD intact	0	0	none	0	0	not included
GCF_003974255	99.68	0.14	546946	6558667	A	170	complete (100%)	1326/1326 (100%)	OprD_1	441/441 (100%)	100	intact - exact match		OprD intact	0	0	none	0	0	0
GCF_003974295	99.68	0.5	501065	6901493	A	395	complete (100%)	1296/1326 (97.74%)	OprD_1	433/441 (98.2%)	99.5	truncated		OprD inactivated	0	0	none	0	0	1
GCF_003974335	99.59	0.11	286961	6299454	A	399	complete (100%)	1326/1326 (100%)	OprD_1	441/441 (100%)	100	intact - exact match		OprD intact	0	0	none	0	0	0
GCF_003974395	99.68	0.14	448595	6477516	A	1050	complete (100%)	1326/1326 (100%)	OprD_1	441/441 (100%)	100	intact - exact match		OprD intact	0	0	gyrA_D87G	0	0	not included
GCF_003974455	99.68	0.11	408603	6374732	A	244	complete (100%)	1332/1332 (100%)	OprD_4	443/443 (100%)	100	intact - exact match		OprD intact	0	0	none	0	0	not included
GCF_003974495	99.68	0.11	282058	6360335	A	2966	complete (100%)	1332/1332 (100%)	OprD_4	443/443 (100%)	99.8	intact - missense mutation	D43N	OprD intact but rare AA substitution	0	0	none	0	0	0
GCF_003974535	98.05	0.46	395233	6333536	A	1710	complete (100%)	1332/1332 (100%)	OprD_7	443/443 (100%)	100	intact - exact match		OprD intact	0	0	none	0	0	0
GCF_003974605	99.68	0.16	262999	6644782	A	699	complete (100%)	1332/1332 (100%)	OprD_4	443/443 (100%)	100	intact - exact match		OprD intact	0	0	none	0	0	0
GCF_003974645	99.68	0.11	777188	6578688	A	564	complete (100%)	1326/1326 (100%)	OprD_1	441/441 (100%)	100	intact - exact match		OprD intact	0	0	none	0	0	not included
GCF_003974695	99.51	0.11	771128	6370153	A	2590	complete (100%)	1326/1326 (100%)	OprD_1	441/441 (100%)	99.8	premature stop	Q422*	OprD inactivated	0	0	none	0	0	1
GCF_003974715	99.68	0.57	468591	6790727	A	1858	complete (100%)	1332/1332 (100%)	OprD_7	443/443 (100%)	100	intact - exact match		OprD intact	0	0	none	0	0	not included
GCF_003974795	99.68	0.16	439762	6361123	A	3003	complete (100%)	1326/1326 (100%)	OprD_5	441/441 (100%)	100	intact - exact match		OprD intact	0	0	gyrA_D87G	0	0	not included
GCF_003974845	99.68	0.11	477720	6473949	A	409	complete (100%)	1326/1326 (100%)	OprD_1	441/441 (100%)	100	intact - exact match		OprD intact	0	0	none	0	0	0
GCF_003974895	99.68	0.16	233990	6354785	A	3003	complete (100%)	1326/1326 (100%)	OprD_5	441/441 (100%)	100	intact - exact match		OprD intact	0	0	gyrA_D87G	0	0	not included
GCF_003974915	99.68	0.11	228401	6939358	B	532	complete (100%)	1332/1332 (100%)	OprD_2	443/443 (100%)	100	intact - exact match		OprD intact	0	0	none	0	0	not included
GCF_003974995	99.68	0.11	757878	6774400	A	17	complete (100%)	1326/1326 (100%)	OprD_1	441/441 (100%)	100	intact - exact match		OprD intact	0	0	none	0	0	not included
GCF_003975055	99.68	0.11	563468	6904005	A	244	complete (100%)	1332/1332 (100%)	OprD_4	443/443 (100%)	100	intact - exact match		OprD intact	0	0	none	0	0	0
GCF_003975095	99.68	0.14	478039	6582611	A	491	complete (100%)	1326/1326 (100%)	OprD_1	441/441 (100%)	100	intact - exact match		OprD intact	0	0	none	0	0	not included
GCF_003975125	99.68	0.11	472459	6408319	A	-	complete (100%)	1326/1326 (100%)	OprD_5	441/441 (100%)	100	intact - exact match		OprD intact	0	0	none	0	0	not included
GCF_003975205	99.68	0.53	348379	6875213	A	277	complete (100%)	1332/1332 (100%)	OprD_6	443/443 (100%)	100	intact - exact match		OprD intact	0	0	none	0	0	not included
GCF_003975245	99.68	0.32	401909	6726296	A	-	complete (100%)	1326/1326 (100%)	OprD_1	441/441 (100%)	100	intact - exact match		OprD intact	0	0	none	0	0	0
GCF_003975305	99.68	0.14	255461	6805497	B	316	complete (100%)	1326/1326 (100%)	OprD_3	441/441 (100%)	100	intact - exact match		OprD intact	0	0	none	0	0	0
GCF_003975325	99.68	0.49	367696	6941209	B	313	complete (100%)	1326/1326 (100%)	OprD_3	441/441 (100%)	100	intact - exact match		OprD intact	0	0	none	0	0	not included
GCF_003975405	99.68	0.11	502782	6962776	A	395	complete (100%)	1326/1326 (100%)	OprD_1	441/441 (100%)	100	intact - exact match		OprD intact	0	0	none	0	0	not included
GCF_003975435	99.68	0.14	777972	6372765	A	845	complete (100%)	1326/1326 (100%)	OprD_1	441/441 (100%)	100	intact - exact match		OprD intact	0	0	none	0	0	not included
GCF_003975505	99.68	0.11	482685	6460302	A	389	complete (100%)	1326/1326 (100%)	OprD_1	441/441 (100%)	100	intact - exact match		OprD intact	0	0	none	0	0	not included
GCF_003975535	99.68	0.11	517479	6457902	A	389	complete (100%)	1326/1326 (100%)	OprD_1	441/441 (100%)	100	intact - exact match		OprD intact	0	0	none	0	0	not included
GCF_003975605	99.68	0.11	594857	6424838	B	927	complete (100%)	1326/1326 (100%)	OprD_5	441/441 (100%)	100	intact - exact match		OprD intact	0	0	none	0	0	not included
GCF_003975655	99.68	0.23	514739	6489430	B	365	complete (100%)	1326/1326 (100%)	OprD_3	441/441 (100%)	100	intact - exact match		OprD intact	0	0	none	0	0	not included
GCF_003975705	100	0.16	599470	6316669	A	909	complete (100%)	1326/1326 (100%)	OprD_1	441/441 (100%)	100	intact - exact match		OprD intact	0	0	none	0	0	not included
GCF_003975735	99.68	0.11	574088	6409418	A	872	complete (100%)	1326/1326 (100%)	OprD_1	441/441 (100%)	100	intact - exact match		OprD intact	0	0	none	0	0	not included
GCF_003975805	99.68	0.49	383627	6905035	A	395	complete (100%)	1326/1326 (100%)	OprD_1	441/441 (100%)	100	intact - exact match		OprD intact	0	0	none	0	0	not included
GCF_003975845	99.68	0.74	368499	6846009	B	1692	complete (100%)	1332/1332 (100%)	OprD_2	443/443 (100%)	100	intact - exact match		OprD intact	0	0	none	0	0	0
GCF_003975905	99.68	0.11	494753	6481839	A	-	complete (100%)	1326/1326 (100%)	OprD_1	441/441 (100%)	100	intact - exact match		OprD intact	0	0	none	0	0	not included
GCF_003975935	99.51	0.49	477284	6733566	A	277	complete (100%)	1332/1332 (100%)	OprD_6	443/443 (100%)	100	intact - exact match		OprD intact	0	0	none	0	0	not included
GCF_003976005	99.68	0.25	355083	6993634	A	260	complete (100%)	1326/1326 (100%)	OprD_1	441/441 (100%)	99.8	premature stop	Q413*	OprD inactivated	0	0	gyrA_D87G, gyrA_D87G	1	1	not included
GCF_003976065	99.68	0.11	366373	6671598	A	-	complete (100%)	1326/1326 (100%)	OprD_1	441/441 (100%)	99.8	intact - missense mutation	D174G	OprD intact but rare AA substitution	0	0	none	0	0	0
GCF_003976105	99.68	0.49	515348	6505559	A	-	complete (100%)	1326/1326 (100%)	OprD_1	441/441 (100%)	100	intact - exact match		OprD intact	0	0	gyrA_D87G	0	0	not included
GCF_003976135	99.68	0.14	230545	6813593	B	316	complete (100%)	1326/1326 (100%)	OprD_3	441/441 (100%)	100	intact - exact match		OprD intact	0	0	none	0	0	not included
GCF_003976185	99.68	0.63	426725	6966658	A	9	complete (100%)	1326/1326 (100%)	OprD_1	441/441 (100%)	99.8	intact - missense mutation	E424X	OprD intact but rare AA substitution	0	0	none	0	0	0
GCF_003976265	99.68	0.15	438875	6769891	B	253	complete (100%)	1332/1332 (100%)	OprD_2	443/443 (100%)	100	intact - exact match		OprD intact	0	0	none	0	0	0
GCF_003976295	99.68	0.11	454597	6453591	A	389	complete (100%)	1326/1326 (100%)	OprD_1	441/441 (100%)	100	intact - exact match		OprD intact	0	0	none	0	0	0
GCF_003976335	99.61	0.25	291285	7068727	A	179	complete (100%)	1326/1326 (100%)	OprD_1	441/441 (100%)	100	intact - exact match		OprD intact	0	0	none	0	0	not included
GCF_003976405	100	0.11	225319	6650261	B	-	complete (100%)	1326/1326 (100%)	OprD_3	441/441 (100%)	100	intact - exact match		OprD intact	0	0	none	0	0	0
GCF_003976455	99.68	0.11	313467	6356672	A	854	complete (100%)	1326/1326 (100%)	OprD_3	441/441 (100%)	100	intact - exact match		OprD intact	0	0	none	0	0	0
GCF_003976495	99.68	0.11	396687	6300843	A	870	complete (100%)	1332/1332 (100%)	OprD_2	443/443 (100%)	100	intact - exact match		OprD intact	0	0	none	0	0	not included
GCF_003976545	99.68	0.43	408679	6626498	A	838	complete (100%)	1326/1326 (100%)	OprD_5	441/441 (100%)	100	intact - exact match		OprD intact	0	0	none	0	0	not included
GCF_003976585	99.68	0.6	278589	7147257	A	709	complete (100%)	1332/1332 (100%)	OprD_6	443/443 (100%)	100	intact - exact match		OprD intact	0	0	none	0	0	not included
GCF_003976655	99.68	0.16	421957	6507792	B	-	complete (100%)	1326/1326 (100%)	OprD_3	441/441 (100%)	100	intact - exact match		OprD intact	0	0	none	0	0	not included
GCF_003976675	99.68	0.11	820044	6395538	A	-	complete (100%)	1326/1326 (100%)	OprD_1	441/441 (100%)	100	intact - exact match		OprD intact	0	0	none	0	0	0
GCF_003976745	99.68	0.2	357215	6489699	A	161	complete (100%)	1326/1326 (100%)	OprD_1	441/441 (100%)	100	intact - exact match		OprD intact	0	0	none	0	0	not included
GCF_003976775	99.68	0.14	742570	6454488	A	888	complete (100%)	1326/1326 (100%)	OprD_1	441/441 (100%)	100	intact - exact match		OprD intact	0	0	none	0	0	not included
GCF_003976855	99.68	0.11	665914	6350605	A	850	complete (100%)	1326/1326 (100%)	OprD_5	441/441 (100%)	100	intact - exact match		OprD intact	0	0	none	0	0	not included
GCF_003976875	99.68	1.89	429963	6986406	A	841	complete (100%)	1326/1326 (100%)	OprD_1	441/441 (100%)	100	intact - exact match		OprD intact	0	0	none	0	0	not included
GCF_003976945	99.35	0.11	524351	6307926	B	207	complete (100%)	1326/1326 (100%)	OprD_3	441/441 (100%)	100	intact - exact match		OprD intact	0	0	none	0	0	not included
GCF_003977895	99.68	0.27	328812	6479699	A	3042	complete (100%)	1326/1326 (100%)	OprD_1	441/441 (100%)	100	intact - exact match		OprD intact	0	0	none	0	0	not included
GCF_003977945	99.68	0.11	76195	6285365	A	3035	complete (100%)	1326/1326 (100%)	OprD_5	441/441 (100%)	100	intact - exact match		OprD intact	0	0	none	0	0	0
GCF_003977965	99.68	0.11	115414	6184204	A	2132	complete (100%)	1326/1326 (100%)	OprD_1	441/441 (100%)	100	intact - exact match		OprD intact	0	0	none	0	0	not included
GCF_003978035	99.68	0.11	498224	6267651	A	3007	complete (100%)	1332/1332 (100%)	OprD_7	443/443 (100%)	100	intact - exact match		OprD intact	0	0	gyrA_D87G	0	0	not included
GCF_004010895	99.51	0.14	6824837	6824837	B	1182	complete (100%)	1325/1326 (99.92%)	OprD_3	418/441 (94.8%)	100	frameshift indel		OprD inactivated	0	0	gyrA_D87G	0	0	not included
GCF_004053845	99.68	0.83	222469	7141740	B	357	complete (100%)	1326/1326 (100%)	OprD_3	441/441 (100%)	100	intact - exact match		OprD intact	0	0	none	0	0	0
GCF_004053865	99.68	0.25	304597	6499370	B	3080	complete (100%)	1332/1332 (100%)	OprD_2	443/443 (100%)	100	intact - exact match		OprD intact	0	0	none	0	0	not included
GCF_004053945	99.68	0.18	167837	6821195	A	3079	complete (100%)	1319/1332 (99.02%)	OprD_6	287/443 (64.8%)	100	truncated		OprD inactivated	0	0	gyrA_D87G, gyrA_D87G	1	1	not included
GCF_004054065	99.27	0.11	367095	6341549	A	1394	complete (100%)	1326/1326 (100%)	OprD_1	441/441 (100%)	100	intact - exact match		OprD intact	0	0	none	0	0	not included
GCF_004102665	99.68	0.11	6383803	6383803	A	549	complete (100%)	1332/1332 (100%)	OprD_4	443/443 (100%)	100	intact - exact match		OprD intact	0	0	none	0	0	not included
GCF_004123335	99.68	0.11	183145	6527494	B	-	complete (100%)	1326/1326 (100%)	OprD_3	441/441 (100%)	100	intact - exact match		OprD intact	0	0	none	0	0	not included
GCF_004123425	99.68	0.27	114496	6449605	B	-	complete (100%)	1326/1326 (100%)	OprD_3	441/441 (100%)	99.3	intact - missense mutation	A401S, E422Q, G423A	OprD intact but rare AA substitution	0	0	none	0	0	not included
GCF_004123475	99.51	0.11	128852	6461389	B	-	complete (100%)	1326/1326 (100%)	OprD_3	441/441 (100%)	99.3	intact - missense mutation	A401S, E422Q, G423A	OprD intact but rare AA substitution	0	0	none	0	0	0
GCF_004123525	99.68	0.11	112807	6459748	B	-	complete (100%)	1326/1326 (100%)	OprD_3	441/441 (100%)	99.3	intact - missense mutation	A401S, E422Q, G423A	OprD intact but rare AA substitution	0	0	none	0	0	0
GCF_004123545	99.51	0.11	115476	6512072	B	-	complete (100%)	1326/1326 (100%)	OprD_3	441/441 (100%)	100	intact - exact match		OprD intact	0	0	none	0	0	not included
GCF_004123625	99.68	0.11	138421	6452619	B	-	complete (100%)	1326/1326 (100%)	OprD_3	441/441 (100%)	99.3	intact - missense mutation	A401S, E422Q, G423A	OprD intact but rare AA substitution	0	0	none	0	0	not included
GCF_004146325	99.68	0.54	182689	7003379	A	277	complete (100%)	1330/1332 (99.85%)	OprD_6	318/443 (71.8%)	99.7	frameshift indel		OprD inactivated	1	0	gyrA_D87G, gyrA_D87G	1	1	1
GCF_004152855	99.68	0.54	187495	6695487	A	277	complete (100%)	1330/1332 (99.85%)	OprD_6	318/443 (71.8%)	99.7	frameshift indel		OprD inactivated	1	0	gyrA_D87G, gyrA_D87G	1	0	1
GCF_004213525	99.68	0.65	87006	7244925	A	17	complete (100%)	1327/1326 (100.08%)	OprD_1	399/441 (90.5%)	100	frameshift indel		OprD inactivated	0	1	gyrA_D87G	0	0	1
GCF_004347005	99.68	0.11	6382137	6382137	B	1027	complete (100%)	1332/1332 (100%)	OprD_2	443/443 (100%)	100	intact - exact match		OprD intact	0	0	none	0	0	0
GCF_004349785	99.68	0.27	95579	7063068	A	-	complete (100%)	1327/1326 (100.08%)	OprD_1	399/441 (90.5%)	100	frameshift indel		OprD inactivated	0	1	gyrA_D87G	1	1	1
GCF_004349845	99.22	0.11	105516	6377531	A	291	complete (100%)	1326/1326 (100%)	OprD_1	441/441 (100%)	100	intact - exact match		OprD intact	0	0	none	0	0	0
GCF_004349895	99.68	0.6	114431	6990835	A	155	complete (100%)	1324/1326 (99.85%)	OprD_1	329/441 (74.6%)	100	frameshift indel		OprD inactivated	0	0	none	0	0	1
GCF_004349915	99.68	0.53	162816	6700969	B	235	complete (100%)	1332/1332 (100%)	OprD_2	443/443 (100%)	99.8	premature stop	Q67*	OprD inactivated	0	0	gyrA_D87G, gyrA_D87G	1	1	1
GCF_004349975	99.68	0.68	72640	6911232	B	235	complete (100%)	1332/1332 (100%)	OprD_2	443/443 (100%)	99.8	premature stop	Q67*	OprD inactivated	0	0	gyrA_D87G, gyrA_D87G	1	0	not included
GCF_004350025	99.68	0.76	160022	6991986	A	155	complete (100%)	1326/1326 (100%)	OprD_1	441/441 (100%)	100	intact - exact match		OprD intact	0	0	none	0	0	0
GCF_004350095	99.68	0.53	163674	6928423	B	235	complete (100%)	1332/1332 (100%)	OprD_2	443/443 (100%)	99.8	premature stop	Q67*	OprD inactivated	0	0	gyrA_D87G, gyrA_D87G	1	1	not included
GCF_004350125	99.68	0.61	128827	6923444	B	235	complete (100%)	1332/1332 (100%)	OprD_2	443/443 (100%)	99.8	premature stop	Q67*	OprD inactivated	0	0	gyrA_D87G, gyrA_D87G	1	1	not included
GCF_004350165	98.98	0.26	77484	6584729	A	379	complete (100%)	1326/1326 (100%)	OprD_1	441/441 (100%)	99.8	premature stop	Q67*	OprD inactivated	0	0	none	0	0	not included
GCF_004350255	98.94	1.16	26572	6942179	A	175	complete (100%)	1327/1326 (100.08%)	OprD_1	399/441 (90.5%)	100	frameshift indel		OprD inactivated	0	1	gyrA_D87G	1	1	not included
GCF_004350335	99.32	0.02	94352	6752889	A	17	complete (100%)	1325/1326 (99.92%)	OprD_13	422/441 (95.7%)	99.8	frameshift indel		OprD inactivated	0	0	gyrA_D87G	0	0	not included
GCF_004350385	99.68	0.19	125988	6778922	B	309	complete (100%)	1130/1326 (85.22%)	OprD_3	378/441 (85.7%)	99.2	truncated		OprD inactivated	0	0	none	0	0	not included
GCF_004350415	99.3	1.7	110448	6930161	B	298	complete (100%)	1332/1332 (100%)	OprD_2	443/443 (100%)	100	intact - exact match		OprD intact	0	0	none	0	0	not included
GCF_004350485	99.68	0.6	141717	6793734	B	235	complete (100%)	1333/1332 (100.08%)	OprD_2	388/443 (87.6%)	100	frameshift indel		OprD inactivated	0	0	gyrA_D87G, gyrA_D87G	1	1	not included
GCF_004350555	99.62	0.06	104794	6920570	A	395	complete (100%)	1326/1326 (100%)	OprD_1	441/441 (100%)	100	intact - exact match		OprD intact	0	0	none	0	0	0
GCF_004350615	97.93	0.91	15860	6400884	C1	-	complete (100%)	1327/1326 (100.08%)	OprD_1	413/441 (93.7%)	99.8	frameshift indel		OprD inactivated	0	0	none	0	0	1
GCF_004350815	98.38	1.73	17590	6822496	B	-	complete (100%)	1333/1332 (100.08%)	OprD_2	388/443 (87.6%)	100	frameshift indel		OprD inactivated	0	0	gyrA_D87G, gyrA_D87G	1	1	not included
GCF_004351205	98.94	1.75	18818	6815484	B	235	complete (100%)	1333/1332 (100.08%)	OprD_2	388/443 (87.6%)	100	frameshift indel		OprD inactivated	0	0	gyrA_D87G, gyrA_D87G	1	1	1
GCF_004351305	97.96	1.04	19008	6855732	A	-	complete (100%)	1324/1326 (99.85%)	OprD_1	427/441 (96.8%)	100	frameshift indel		OprD inactivated	0	0	gyrA_D87G	1	1	1
GCF_004351415	98.03	1.31	21830	6834463	B	235	complete (100%)	1332/1332 (100%)	OprD_2	443/443 (100%)	99.5	premature stop	Q67*	OprD inactivated	0	0	gyrA_D87G, gyrA_D87G	1	1	1
GCF_004351635	98.33	1.91	19879	6846187	B	-	complete (100%)	1333/1332 (100.08%)	OprD_2	388/443 (87.6%)	100	frameshift indel		OprD inactivated	0	0	gyrA_D87G, gyrA_D87G	1	1	1
GCF_004351795	99.18	0.92	30491	6832411	B	-	complete (100%)	1331/1332 (99.92%)	OprD_2	398/443 (89.8%)	100	frameshift indel		OprD inactivated	0	0	gyrA_D87G, gyrA_D87G	1	1	not included
GCF_004351835	99.71	0.24	57227	7023605	B	446	complete (100%)	1333/1332 (100.08%)	OprD_2	401/443 (90.5%)	100	frameshift indel		OprD inactivated	0	1	none	1	1	not included
GCF_004355125	99.68	0.11	6373139	6373139	A	649	complete (100%)	1326/1326 (100%)	OprD_1	441/441 (100%)	99.8	intact - missense mutation	L432P	OprD intact but rare AA substitution	0	0	gyrA_D87G	0	0	0
GCF_004369865	99.68	0.11	171933	6589550	A	2238	complete (100%)	1332/1332 (100%)	OprD_6	443/443 (100%)	100	intact - exact match		OprD intact	0	0	none	0	0	not included
GCF_004369945	99.68	0.11	467264	6415050	A	480	complete (100%)	1326/1326 (100%)	OprD_1	441/441 (100%)	100	intact - exact match		OprD intact	0	0	gyrA_D87G	0	0	0
GCF_004370015	99.35	0.21	418095	7110697	A	709	complete (100%)	1332/1332 (100%)	OprD_6	443/443 (100%)	100	intact - exact match		OprD intact	0	0	none	0	0	not included
GCF_004370045	99.68	0.14	491877	6453600	A	2746	complete (100%)	1326/1326 (100%)	OprD_1	441/441 (100%)	99.5	premature stop	W277*	OprD inactivated	0	0	none	0	0	not included
GCF_004370095	99.68	0.11	225736	6316805	C1-C2_intermediate clade	-	complete (100%)	1326/1326 (100%)	OprD_13	441/441 (100%)	100	intact - exact match		OprD intact	0	0	gyrA_D87G	0	0	not included
GCF_004370145	99.51	0.34	656458	6762409	A	17	complete (100%)	1326/1326 (100%)	OprD_1	441/441 (100%)	100	intact - exact match		OprD intact	0	0	none	0	0	not included
GCF_004370205	99.57	0.43	401518	6358457	A	274	complete (100%)	1326/1326 (100%)	OprD_1	441/441 (100%)	100	intact - exact match		OprD intact	0	0	gyrA_D87G	0	0	not included
GCF_004370235	99.68	0.49	505602	7025510	A	-	complete (100%)	1326/1326 (100%)	OprD_1	441/441 (100%)	100	intact - exact match		OprD intact	0	0	none	1	1	0
GCF_004370295	99.27	0.11	795852	6836271	A	179	complete (100%)	1326/1326 (100%)	OprD_1	441/441 (100%)	99.8	intact - missense mutation	V127M	OprD intact but rare AA substitution	0	0	none	0	0	not included
GCF_004370345	99.65	0.11	744570	6449756	A	683	complete (100%)	1327/1326 (100.08%)	OprD_1	303/441 (68.7%)	100	frameshift indel		OprD inactivated	0	0	none	0	0	1
GCF_004370405	99.68	0.68	411795	7132446	A	155	complete (100%)	1327/1326 (100.08%)	OprD_1	399/441 (90.5%)	100	frameshift indel		OprD inactivated	0	1	gyrA_D87G	0	0	not included
GCF_004370435	98.94	0.5	144824	6341946	A	663	complete (100%)	1326/1326 (100%)	OprD_1	441/441 (100%)	100	intact - exact match		OprD intact	0	0	gyrA_D87G	0	0	not included
GCF_004370505	99.35	0.11	81451	6246617	A	663	complete (100%)	1326/1326 (100%)	OprD_1	441/441 (100%)	100	intact - exact match		OprD intact	0	0	none	0	0	0
GCF_004370535	99.59	0.11	778466	6730415	A	17	complete (100%)	1326/1326 (100%)	OprD_1	441/441 (100%)	100	intact - exact match		OprD intact	0	0	none	0	0	0
GCF_004370615	99.68	0.11	580061	6825531	B	253	complete (100%)	1332/1332 (100%)	OprD_2	443/443 (100%)	100	intact - exact match		OprD intact	0	0	none	0	0	not included
GCF_004370635	99.68	0.49	556846	6981228	A	155	complete (100%)	1320/1326 (99.55%)	OprD_1	439/441 (99.5%)	99.1	in-frame indel		OprD inactivated	0	0	none	1	1	not included
GCF_004370705	99.68	0.6	454940	6747385	A	267	complete (100%)	1332/1332 (100%)	OprD_4	443/443 (100%)	100	intact - exact match		OprD intact	0	0	none	0	0	not included
GCF_004370735	99.68	0.11	665423	6357370	A	663	complete (100%)	1326/1326 (100%)	OprD_1	441/441 (100%)	100	intact - exact match		OprD intact	0	0	none	0	0	not included
GCF_004370815	99.68	0.11	416632	6338989	A	1395	complete (100%)	1326/1326 (100%)	OprD_1	441/441 (100%)	100	intact - exact match		OprD intact	0	0	gyrA_D87G	0	0	not included
GCF_004370865	99.68	0.11	437291	6681457	A	683	complete (100%)	1313/1326 (99.02%)	OprD_1	349/441 (79.1%)	100	truncated		OprD inactivated	0	0	none	0	0	not included
GCF_004370885	99.66	0.13	429441	6404318	A	293	complete (100%)	1326/1326 (100%)	OprD_1	441/441 (100%)	100	intact - exact match		OprD intact	0	0	gyrA_D87G	0	0	not included
GCF_004370965	99.68	0.11	594149	6789856	A	17	complete (100%)	1326/1326 (100%)	OprD_1	441/441 (100%)	100	intact - exact match		OprD intact	0	0	none	0	0	not included
GCF_004370995	99.68	0.22	557090	6614037	A	299	complete (100%)	1332/1332 (100%)	OprD_2	443/443 (100%)	100	intact - exact match		OprD intact	0	0	none	0	0	not included
GCF_004371055	99.68	0.94	449362	6574716	A	299	complete (100%)	1332/1332 (100%)	OprD_2	443/443 (100%)	100	intact - exact match		OprD intact	0	0	none	0	0	0
GCF_004371075	99.68	0.34	334771	7050445	A	-	complete (100%)	1326/1326 (100%)	OprD_1	441/441 (100%)	100	intact - exact match		OprD intact	0	0	none	0	0	0
GCF_004371155	99.68	0.14	799603	6419833	A	252	complete (100%)	1326/1326 (100%)	OprD_1	441/441 (100%)	100	intact - exact match		OprD intact	0	0	none	0	0	0
GCF_004371225	99.68	0.6	352227	6608032	A	569	complete (100%)	1326/1326 (100%)	OprD_1	441/441 (100%)	100	intact - exact match		OprD intact	0	0	none	0	0	0
GCF_004371245	99.6	0.48	576838	6806204	A	1455	complete (100%)	1326/1326 (100%)	OprD_1	441/441 (100%)	100	intact - exact match		OprD intact	0	0	none	0	0	not included
GCF_004371305	99.68	0.95	242467	6927033	A	179	complete (100%)	1326/1326 (100%)	OprD_1	441/441 (100%)	100	intact - exact match		OprD intact	0	0	none	0	0	0
GCF_004371335	99.68	0.49	331422	6895504	A	-	complete (100%)	1332/1332 (100%)	OprD_7	443/443 (100%)	100	intact - exact match		OprD intact	0	0	none	0	0	0
GCF_004371415	99.68	0.11	421153	6428916	A	170	complete (100%)	1326/1326 (100%)	OprD_1	441/441 (100%)	100	intact - exact match		OprD intact	0	0	none	0	0	0
GCF_004371445	99.68	0.46	304460	6511304	A	-	complete (100%)	1326/1326 (100%)	OprD_5	441/441 (100%)	100	intact - exact match		OprD intact	0	0	none	0	0	0
GCF_004371505	99.39	0.11	779345	6310052	A	-	complete (100%)	1326/1326 (100%)	OprD_1	441/441 (100%)	100	intact - exact match		OprD intact	0	0	none	0	0	0
GCF_004371555	99.68	0.11	775786	6747392	A	-	complete (100%)	1326/1326 (100%)	OprD_1	441/441 (100%)	100	intact - exact match		OprD intact	0	0	none	0	0	0
GCF_004371625	99.68	0.11	485843	6778852	A	-	complete (100%)	1326/1326 (100%)	OprD_1	441/441 (100%)	100	intact - exact match		OprD intact	0	0	gyrA_D87G	0	0	0
GCF_004371645	99.51	0.43	314219	6909742	A	-	complete (100%)	1325/1326 (99.92%)	OprD_1	296/441 (67.1%)	99.3	frameshift indel		OprD inactivated	0	0	gyrA_D87G	1	1	1
GCF_004371705	99.33	0.17	209427	6851057	A	17	complete (100%)	1326/1326 (100%)	OprD_1	441/441 (100%)	100	intact - exact match		OprD intact	0	0	none	0	0	0
GCF_004371755	99.68	0.17	761711	6942569	A	17	complete (100%)	1326/1326 (100%)	OprD_1	441/441 (100%)	100	intact - exact match		OprD intact	0	0	none	1	1	not included
GCF_004371825	99.68	0.43	431037	6785781	A	17	complete (100%)	1326/1326 (100%)	OprD_1	441/441 (100%)	99.8	premature stop	W65*	OprD inactivated	0	0	none	1	1	not included
GCF_004371855	99.66	0.11	476421	6273428	A	1157	complete (100%)	1332/1332 (100%)	OprD_2	443/443 (100%)	100	intact - exact match		OprD intact	0	0	none	0	0	not included
GCF_004371905	100	0.11	510827	6405151	A	-	complete (100%)	1326/1326 (100%)	OprD_1	441/441 (100%)	100	intact - exact match		OprD intact	0	0	none	0	0	not included
GCF_004371955	99.68	0.11	615501	6758636	A	186	complete (100%)	1332/1332 (100%)	OprD_6	443/443 (100%)	100	intact - exact match		OprD intact	0	0	none	0	0	not included
GCF_004372025	99.59	0.13	760790	6270739	A	471	complete (100%)	1332/1332 (100%)	OprD_4	443/443 (100%)	100	intact - exact match		OprD intact	0	0	none	0	0	not included
GCF_004372045	99.65	0.11	418924	6645531	B	319	complete (100.48%)	1333/1332 (100.08%)	OprD_8	442/443 (99.8%)	100	frameshift indel		OprD inactivated	0	0	none	0	0	not included
GCF_004372085	99.68	1.15	378842	6604290	A	-	complete (100%)	1326/1326 (100%)	OprD_1	441/441 (100%)	100	intact - exact match		OprD intact	0	0	none	0	0	not included
GCF_004372145	99.68	0.11	563210	6811068	A	186	complete (100%)	1332/1332 (100%)	OprD_6	443/443 (100%)	100	intact - exact match		OprD intact	0	0	none	0	0	not included
GCF_004372205	99.68	0.11	558087	6988055	A	179	complete (100%)	1326/1326 (100%)	OprD_1	441/441 (100%)	100	intact - exact match		OprD intact	0	0	none	0	0	not included
GCF_004372255	99.68	0.11	534989	6814260	A	186	complete (100%)	1332/1332 (100%)	OprD_6	443/443 (100%)	100	intact - exact match		OprD intact	0	0	none	0	0	0
GCF_004372295	99.68	0.11	416245	7010067	A	155	complete (100%)	1326/1326 (100%)	OprD_1	441/441 (100%)	100	intact - exact match		OprD intact	0	0	none	0	0	not included
GCF_004372345	99.68	0.15	591526	7024063	A	179	complete (100%)	1326/1326 (100%)	OprD_1	441/441 (100%)	100	intact - exact match		OprD intact	0	0	none	0	0	0
GCF_004372415	99.68	0.15	737267	6961613	A	179	complete (100%)	1326/1326 (100%)	OprD_1	441/441 (100%)	100	intact - exact match		OprD intact	0	0	none	1	1	not included
GCF_004372445	99.65	0.11	771247	6763457	A	186	complete (100%)	1332/1332 (100%)	OprD_6	443/443 (100%)	100	intact - exact match		OprD intact	0	0	none	0	0	0
GCF_004372495	99.68	0.11	510292	6761925	A	186	complete (100%)	1332/1332 (100%)	OprD_6	443/443 (100%)	100	intact - exact match		OprD intact	0	0	none	0	0	not included
GCF_004372535	99.68	0.11	510299	6760762	A	-	complete (100%)	1332/1332 (100%)	OprD_6	443/443 (100%)	100	intact - exact match		OprD intact	0	0	none	0	0	0
GCF_004372615	99.68	0.11	943840	6535060	A	-	complete (100%)	1326/1326 (100%)	OprD_1	441/441 (100%)	100	intact - exact match		OprD intact	0	0	none	0	0	not included
GCF_004372645	99.68	0.11	607825	6540710	A	-	complete (100%)	1326/1326 (100%)	OprD_1	441/441 (100%)	100	intact - exact match		OprD intact	0	0	none	0	0	0
GCF_004372695	99.68	0.11	429687	6816131	A	186	complete (100%)	1332/1332 (100%)	OprD_6	443/443 (100%)	100	intact - exact match		OprD intact	0	0	none	0	0	not included
GCF_004372745	99.68	0.15	640402	7033028	A	179	complete (100%)	1326/1326 (100%)	OprD_1	441/441 (100%)	100	intact - exact match		OprD intact	0	0	none	0	0	not included
GCF_004372815	99.68	0.11	938712	6716548	B	-	complete (100%)	1332/1332 (100%)	OprD_2	443/443 (100%)	100	intact - exact match		OprD intact	0	0	none	0	0	0
GCF_004372845	99.68	0.11	679751	6460918	A	-	complete (100%)	1326/1326 (100%)	OprD_1	441/441 (100%)	100	intact - exact match		OprD intact	0	0	none	0	0	0
GCF_004372905	99.68	0.11	960677	6536632	A	-	complete (100%)	1326/1326 (100%)	OprD_1	441/441 (100%)	100	intact - exact match		OprD intact	0	0	none	0	0	not included
GCF_004372935	99.59	0.22	515691	6277349	A	170	complete (100%)	1326/1326 (100%)	OprD_1	441/441 (100%)	100	intact - exact match		OprD intact	0	0	none	0	0	not included
GCF_004373015	99.68	0.11	411490	6663122	A	179	complete (100%)	1326/1326 (100%)	OprD_1	441/441 (100%)	100	intact - exact match		OprD intact	0	0	gyrA_D87G	0	0	not included
GCF_004373035	99.68	0.13	215198	6535510	A	-	complete (100%)	1332/1332 (100%)	OprD_2	443/443 (100%)	100	intact - exact match		OprD intact	0	0	none	0	0	not included
GCF_004373095	99.31	0.11	470463	6319076	A	-	complete (100%)	1326/1326 (100%)	OprD_1	441/441 (100%)	100	intact - exact match		OprD intact	0	0	gyrA_D87G	0	0	not included
GCF_004373155	99.66	0.22	651963	6311893	A	569	complete (100%)	1326/1326 (100%)	OprD_1	441/441 (100%)	100	intact - exact match		OprD intact	0	0	none	0	0	0
GCF_004373225	99.68	0.14	771325	6488203	A	-	complete (100%)	1332/1332 (100%)	OprD_4	443/443 (100%)	100	intact - exact match		OprD intact	0	0	none	0	0	not included
GCF_004373255	99.68	0.11	526930	6774060	A	17	complete (100%)	1326/1326 (100%)	OprD_1	441/441 (100%)	100	intact - exact match		OprD intact	0	0	none	0	0	0
GCF_004373305	99.59	0.11	551956	6775217	A	17	complete (100%)	1326/1326 (100%)	OprD_1	441/441 (100%)	100	intact - exact match		OprD intact	0	0	none	0	0	not included
GCF_004373355	99.35	0.11	450539	6359410	A	274	complete (100%)	1326/1326 (100%)	OprD_1	441/441 (100%)	100	intact - exact match		OprD intact	0	0	none	0	0	not included
GCF_004373415	99.59	0.22	743973	6330814	A	170	complete (100%)	1326/1326 (100%)	OprD_1	441/441 (100%)	100	intact - exact match		OprD intact	0	0	none	0	0	not included
GCF_004373455	99.59	0.22	533597	6326372	A	170	complete (100%)	1326/1326 (100%)	OprD_1	441/441 (100%)	100	intact - exact match		OprD intact	0	0	none	0	0	0
GCF_004373505	99.12	0.11	418892	6309437	A	-	complete (100%)	1326/1326 (100%)	OprD_1	441/441 (100%)	100	intact - exact match		OprD intact	0	0	gyrA_D87G	0	0	0
GCF_004373565	99.68	0.11	491062	7025745	A	395	complete (100%)	1326/1326 (100%)	OprD_1	441/441 (100%)	100	intact - exact match		OprD intact	0	0	none	0	0	0
GCF_004373595	99.68	0.11	960910	6533293	A	-	complete (100%)	1326/1326 (100%)	OprD_1	441/441 (100%)	100	intact - exact match		OprD intact	0	0	none	0	0	not included
GCF_004373655	99.43	0.11	426920	6281608	A	-	complete (100%)	1326/1326 (100%)	OprD_1	441/441 (100%)	99.8	intact - missense mutation	L347P	OprD intact but rare AA substitution	0	0	gyrA_D87G	0	0	0
GCF_004373675	99.68	0.14	771324	6487905	A	471	complete (100%)	1332/1332 (100%)	OprD_4	443/443 (100%)	100	intact - exact match		OprD intact	0	0	none	0	0	not included
GCF_004373755	99.68	0.11	670290	6771434	A	17	complete (100%)	1326/1326 (100%)	OprD_1	441/441 (100%)	100	intact - exact match		OprD intact	0	0	none	0	0	not included
GCF_004373805	99.59	0.22	754051	6321377	A	170	complete (100%)	1313/1326 (99.02%)	no hit			truncated		OprD inactivated	0	0	none	0	0	1
GCF_004373865	99.68	0.76	416049	6390455	A	2834	complete (100%)	1326/1326 (100%)	OprD_1	441/441 (100%)	99.8	premature stop	Q296*	OprD inactivated	0	0	gyrA_D87G	0	0	not included
GCF_004373885	99.68	0.11	454541	6564029	A	132	complete (100%)	1313/1326 (99.02%)	OprD_1	276/441 (62.6%)	100	truncated		OprD inactivated	0	0	none	0	0	not included
GCF_004373965	99.68	0.22	701567	6352023	A	17	complete (100%)	1326/1326 (100%)	OprD_1	441/441 (100%)	100	intact - exact match		OprD intact	0	0	none	0	0	not included
GCF_004373995	99.68	0.11	382889	6423746	A	853	complete (100%)	1326/1326 (100%)	OprD_5	441/441 (100%)	100	intact - exact match		OprD intact	0	0	none	0	0	0
GCF_004374065	99.68	0.22	761637	6414270	A	17	complete (100%)	1326/1326 (100%)	OprD_1	441/441 (100%)	100	intact - exact match		OprD intact	0	0	gyrA_D87G	0	0	not included
GCF_004374085	99.19	0.11	381147	6647227	A	27	complete (100%)	1326/1326 (100%)	OprD_1	441/441 (100%)	100	intact - exact match		OprD intact	0	0	none	0	0	not included
GCF_004374165	99.68	0.11	471416	6579993	A	27	complete (100%)	1326/1326 (100%)	OprD_1	441/441 (100%)	99.8	premature stop	W65*	OprD inactivated	0	0	none	0	0	not included
GCF_004374195	99.35	0.14	653436	6228966	A	-	complete (100%)	1326/1326 (100%)	OprD_1	441/441 (100%)	100	intact - exact match		OprD intact	0	0	none	0	0	not included
GCF_004374265	99.68	0.14	928784	6231263	A	564	complete (100%)	1326/1326 (100%)	OprD_1	441/441 (100%)	100	intact - exact match		OprD intact	0	0	none	0	0	not included
GCF_004374295	99.35	0.22	410498	6504857	A	274	complete (100%)	1326/1326 (100%)	OprD_1	441/441 (100%)	99.8	premature stop	K396*	OprD inactivated	0	0	none	1	1	1
GCF_004374365	99.68	0.25	470282	6831814	A	17	complete (100%)	1326/1326 (100%)	OprD_1	441/441 (100%)	100	intact - exact match		OprD intact	0	0	none	0	0	0
GCF_004374405	99.35	0.11	271938	6426421	B	-	complete (100%)	1332/1332 (100%)	OprD_2	443/443 (100%)	99.8	intact - missense mutation	K389M	OprD intact but rare AA substitution	0	0	gyrA_D87G	0	0	0
GCF_004374425	99.51	0.11	344264	6618332	B	-	complete (100%)	1331/1332 (99.92%)	no hit			frameshift indel		OprD inactivated	0	0	gyrA_D87G	1	1	1
GCF_004374495	99.68	0.11	539490	6578955	A	27	complete (100%)	1326/1326 (100%)	OprD_1	441/441 (100%)	99.8	premature stop	W65*	OprD inactivated	0	0	none	0	0	1
GCF_004374525	99.68	0.11	768668	6504440	A	499	complete (100%)	1325/1326 (99.92%)	no hit			frameshift indel		OprD inactivated	0	0	gyrA_D87G	0	0	1
GCF_004374605	99.68	0.22	485788	6545027	A	499	complete (100%)	1326/1326 (100%)	OprD_1	441/441 (100%)	99.8	intact - missense mutation	S401P	OprD intact but rare AA substitution	0	0	gyrA_D87G	0	0	not included
GCF_004374625	99.68	0.43	776494	6384539	A	-	complete (100%)	1326/1326 (100%)	OprD_1	441/441 (100%)	100	intact - exact match		OprD intact	0	0	gyrA_D87G	0	0	0
GCF_004374705	99.68	0.11	293993	6922299	A	245	complete (100%)	1332/1332 (100%)	OprD_6	443/443 (100%)	100	intact - exact match		OprD intact	0	0	none	0	0	not included
GCF_004375165	99.68	0.11	385022	6814164	A	282	complete (100%)	1332/1332 (100%)	OprD_4	443/443 (100%)	99.8	premature stop	W417*	OprD inactivated	0	0	gyrA_D87G	0	0	not included
GCF_004375195	99.68	0.11	419801	6307339	A	514	complete (100%)	1326/1326 (100%)	OprD_1	441/441 (100%)	100	intact - exact match		OprD intact	0	0	gyrA_D87G	0	0	not included
GCF_004375265	99.68	0.14	433904	6302235	A	-	complete (100%)	1327/1326 (100.08%)	OprD_1	296/441 (67.1%)	100	frameshift indel		OprD inactivated	0	0	gyrA_D87G	0	0	not included
GCF_004375285	99.5	0.11	403654	6334362	A	-	complete (100%)	1332/1332 (100%)	OprD_2	443/443 (100%)	100	intact - exact match		OprD intact	0	0	none	0	0	not included
GCF_004375365	99.51	0.11	468205	6336404	A	-	complete (100%)	1326/1326 (100%)	OprD_1	441/441 (100%)	100	intact - exact match		OprD intact	0	0	none	0	0	not included
GCF_004375405	99.35	0.11	491384	6297593	A	514	complete (100%)	1326/1326 (100%)	OprD_1	441/441 (100%)	100	intact - exact match		OprD intact	0	0	none	0	0	0
GCF_004375455	99.68	0.11	421980	6216181	A	2633	complete (100%)	1326/1326 (100%)	OprD_1	441/441 (100%)	100	intact - exact match		OprD intact	0	0	none	0	0	0
GCF_004375495	99.61	0.11	283607	6811669	A	-	complete (100%)	1332/1332 (100%)	OprD_4	443/443 (100%)	100	intact - exact match		OprD intact	0	0	gyrA_D87G	0	0	not included
GCF_004375535	99.68	0.11	457075	6299581	A	-	complete (100%)	1326/1326 (100%)	OprD_1	441/441 (100%)	99.8	premature stop	W277*	OprD inactivated	0	0	gyrA_D87G	0	0	not included
GCF_004375625	99.68	0.49	307955	6528021	A	663	complete (100%)	1326/1326 (100%)	OprD_1	441/441 (100%)	100	intact - exact match		OprD intact	0	0	gyrA_D87G	0	0	not included
GCF_004378695	99.68	0.15	384639	7077392	A	179	complete (100%)	1326/1326 (100%)	OprD_1	441/441 (100%)	100	intact - exact match		OprD intact	0	0	none	0	0	not included
GCF_004378735	99.68	0.11	428136	6775321	A	17	complete (100%)	1326/1326 (100%)	OprD_1	441/441 (100%)	100	intact - exact match		OprD intact	0	0	none	0	0	not included
GCF_004378765	99.68	0.11	510742	6818156	A	186	complete (100%)	1332/1332 (100%)	OprD_6	443/443 (100%)	100	intact - exact match		OprD intact	0	0	none	0	0	not included
GCF_004785815	99.68	0.49	187457	6646574	A	277	complete (100%)	1330/1332 (99.85%)	OprD_6	318/443 (71.8%)	99.7	frameshift indel		OprD inactivated	1	0	gyrA_D87G, gyrA_D87G	1	1	1
GCF_004790695	99.68	0.25	223114	6444907	A	111	complete (100%)	1326/1326 (100%)	OprD_5	441/441 (100%)	100	intact - exact match		OprD intact	0	0	gyrA_D87G	0	0	not included
GCF_004795665	99.68	0.11	211882	7219996	A	111	complete (100%)	1326/1326 (100%)	OprD_5	441/441 (100%)	100	intact - exact match		OprD intact	0	0	gyrA_D87G, gyrA_D87G	1	1	0
GCF_005048505	99.27	0.43	115201	6819830	B	308	complete (100%)	1332/1332 (100%)	OprD_2	443/443 (100%)	100	intact - exact match		OprD intact	0	0	none	1	1	not included
GCF_005863495	99.35	0.25	122791	7246028	A	111	complete (100%)	637/1326 (48.04%)	no hit			truncated		OprD inactivated	0	0	gyrA_D87G	1	1	1
GCF_005863555	99.35	0.25	109014	7247820	A	111	complete (100%)	637/1326 (48.04%)	no hit			truncated		OprD inactivated	0	0	gyrA_D87G	1	1	not included
GCF_005863595	99.19	0.25	187215	7243806	A	111	complete (100%)	637/1326 (48.04%)	no hit			truncated		OprD inactivated	0	0	gyrA_D87G	1	1	not included
GCF_005863625	99.22	0.25	122028	7242529	A	111	complete (100%)	637/1326 (48.04%)	no hit			truncated		OprD inactivated	0	0	gyrA_D87G	1	1	not included
GCF_005863725	99.35	0.25	122821	7194422	A	111	complete (100%)	637/1326 (48.04%)	no hit			truncated		OprD inactivated	0	0	gyrA_D87G	1	1	1
GCF_005863765	99.35	0.25	226437	7252535	A	111	complete (100%)	637/1326 (48.04%)	no hit			truncated		OprD inactivated	0	0	gyrA_D87G	1	1	not included
GCF_005863795	99.35	0.25	213006	7251795	A	111	complete (100%)	637/1326 (48.04%)	no hit			truncated		OprD inactivated	0	0	gyrA_D87G	1	1	not included
GCF_005863855	99.35	0.25	98576	7246701	A	111	complete (100%)	637/1326 (48.04%)	no hit			truncated		OprD inactivated	0	0	gyrA_D87G	1	1	1
GCF_005863925	99.35	0.25	109686	7239549	A	111	complete (100%)	637/1326 (48.04%)	no hit			truncated		OprD inactivated	0	0	gyrA_D87G	1	1	not included
GCF_005863955	99.35	0.25	121591	7234284	A	111	complete (100%)	637/1326 (48.04%)	no hit			truncated		OprD inactivated	0	0	gyrA_D87G	1	1	not included
GCF_005863995	99.35	0.25	126591	7236047	A	111	complete (100%)	637/1326 (48.04%)	no hit			truncated		OprD inactivated	0	0	gyrA_D87G	1	1	not included
GCF_006364795	99.68	0.61	6792215	6792215	A	252	complete (100%)	1326/1326 (100%)	OprD_1	441/441 (100%)	100	intact - exact match		OprD intact	0	0	none	0	0	0
GCF_006704275	100	1.57	151260	7183378	B	298	complete (100%)	1171/1332 (87.91%)	OprD_2	389/443 (87.8%)	100	truncated		OprD inactivated	0	0	gyrA_D87G, gyrA_D87G	1	1	not included
GCF_006704345	99.68	0.11	194941	6599655	B	446	complete (100%)	1332/1332 (100%)	OprD_2	443/443 (100%)	100	intact - exact match		OprD intact	0	0	none	0	0	0
GCF_006704365	99.68	0.11	148172	6872196	B	446	complete (100%)	1331/1332 (99.92%)	no hit			frameshift indel		OprD inactivated	0	0	gyrA_D87G, gyrA_D87G	0	0	not included
GCF_006704445	99.68	0.11	160955	6872299	B	446	complete (100%)	1331/1332 (99.92%)	no hit			frameshift indel		OprD inactivated	0	0	gyrA_D87G, gyrA_D87G	0	0	1
GCF_006704485	99.68	0.11	187898	6733538	B	446	complete (100%)	1332/1332 (100%)	OprD_2	443/443 (100%)	100	intact - exact match		OprD intact	0	0	none	0	0	0
GCF_006704545	100	1.89	144585	7207787	B	298	complete (100%)	1182/1332 (88.74%)	OprD_2	398/443 (89.8%)	98.7	truncated		OprD inactivated	0	0	gyrA_D87G, gyrA_D87G	1	1	not included
GCF_006704565	99.35	1.57	156501	7263954	B	298	complete (100%)	1332/1332 (100%)	OprD_2	443/443 (100%)	99.8	intact - missense mutation	S278P	OprD intact but rare AA substitution	0	0	gyrA_D87G, gyrA_D87G	1	1	not included
GCF_006704645	99.68	0.11	149469	6784831	B	446	complete (100%)	1332/1332 (100%)	OprD_2	443/443 (100%)	100	intact - exact match		OprD intact	0	0	none	0	0	not included
GCF_006704685	99.68	0.14	146950	6860814	B	446	complete (100%)	1332/1332 (100%)	OprD_2	443/443 (100%)	100	intact - exact match		OprD intact	0	0	none	0	0	not included
GCF_006704735	99.68	0.16	148895	6835074	B	446	complete (100%)	1332/1332 (100%)	OprD_2	443/443 (100%)	100	intact - exact match		OprD intact	0	0	none	0	0	not included
GCF_006704775	99.68	0.43	155347	7000136	B	446	incomplete (68.1%)	1332/1332 (100%)	OprD_2	443/443 (100%)	100	intact - exact match		OprD inactivated	0	0	none	0	0	not included
GCF_006704815	99.68	0.16	188667	6780271	B	446	complete (100%)	1332/1332 (100%)	OprD_2	443/443 (100%)	100	intact - exact match		OprD intact	0	0	none	0	0	0
GCF_006704885	99.35	0.39	161400	6969501	B	446	complete (100%)	1332/1332 (100%)	OprD_2	443/443 (100%)	100	intact - exact match		OprD intact	0	0	none	0	0	not included
GCF_006704945	99.35	0.49	128805	7109093	B	446	complete (100%)	1332/1332 (100%)	OprD_2	443/443 (100%)	100	intact - exact match		OprD intact	0	0	none	0	0	not included
GCF_006704975	99.68	0.15	148879	6926920	B	446	complete (100%)	1332/1332 (100%)	OprD_2	443/443 (100%)	100	intact - exact match		OprD intact	0	0	none	0	0	not included
GCF_006705045	99.68	0.18	152761	6979734	B	298	complete (100%)	1169/1332 (87.76%)	OprD_2	388/443 (87.6%)	100	truncated		OprD inactivated	0	0	none	0	0	not included
GCF_006705085	99.68	0.3	147217	7160346	B	446	complete (100%)	1332/1332 (100%)	OprD_2	443/443 (100%)	100	intact - exact match		OprD intact	0	0	none	0	0	not included
GCF_006861735	99.59	0.84	129114	6940236	A	664	complete (100%)	1331/1332 (99.92%)	OprD_4	373/443 (84.2%)	99.7	frameshift indel		OprD inactivated	0	0	gyrA_D87G, gyrA_D87G	1	0	not included
GCF_006864505	99.68	0.11	313358	6329922	A	514	complete (100%)	1326/1326 (100%)	OprD_1	441/441 (100%)	100	intact - exact match		OprD intact	0	0	none	0	0	0
GCF_006864715	99.68	0.22	273873	6388068	A	527	complete (100%)	1326/1326 (100%)	OprD_1	441/441 (100%)	100	intact - exact match		OprD intact	0	0	none	0	0	not included
GCF_007004305	99.68	0.11	234695	7050619	B	319	complete (100%)	1332/1332 (100%)	OprD_8	443/443 (100%)	100	intact - exact match		OprD intact	0	0	none	0	0	not included
GCF_007004405	99.68	0.11	309478	6553583	A	966	complete (100%)	1326/1326 (100%)	OprD_5	441/441 (100%)	99.8	premature stop	Q164*	OprD inactivated	0	0	gyrA_D87G, gyrA_D87G	0	0	1
GCF_007004475	99.68	0.14	373690	6743815	A	282	complete (100%)	1315/1332 (98.72%)	OprD_4	323/443 (72.9%)	99.4	truncated		OprD inactivated	0	0	gyrA_D87G, gyrA_D87G	0	0	1
GCF_007021965	99.68	0.11	239390	6733937	A	463	complete (100%)	1326/1326 (100%)	OprD_5	441/441 (100%)	100	intact - exact match		OprD intact	0	0	none	0	0	0
GCF_007051075	99.68	0.11	373102	6395571	A	255	complete (100%)	1326/1326 (100%)	OprD_1	441/441 (100%)	100	intact - exact match		OprD intact	0	0	none	0	0	0
GCF_007280435	99.43	0.25	177765	7234079	A	111	complete (100%)	1326/1326 (100%)	OprD_5	441/441 (100%)	99.8	premature stop	W415*	OprD inactivated	0	0	gyrA_D87G, gyrA_D87G	1	1	1
GCF_007375485	99.68	0.17	215321	6354435	A	274	complete (100%)	1326/1326 (100%)	OprD_1	441/441 (100%)	100	intact - exact match		OprD intact	0	0	none	0	0	not included
GCF_007559085	99.68	0.16	6616247	6616247	A	274	complete (100%)	1326/1326 (100%)	OprD_1	441/441 (100%)	100	intact - exact match		OprD intact	0	0	gyrA_D87G	0	0	not included
GCF_007860265	99.68	0.11	270269	6447386	B	253	complete (100%)	1332/1332 (100%)	OprD_2	443/443 (100%)	100	intact - exact match		OprD intact	0	0	none	0	0	0
GCF_007896855	99.68	0.3	317279	6955100	B	1249	complete (100%)	1332/1332 (100%)	OprD_2	443/443 (100%)	100	intact - exact match		OprD intact	0	0	none	0	0	not included
GCF_007922905	99.68	0.14	136410	6334281	B	-	complete (100%)	1332/1332 (100%)	OprD_2	443/443 (100%)	100	intact - exact match		OprD intact	0	0	none	0	0	not included
GCF_007922925	99.68	0.11	115309	6700809	B	253	complete (100%)	1332/1332 (100%)	OprD_2	443/443 (100%)	100	intact - exact match		OprD intact	0	0	none	0	0	0
GCF_007954165	99.68	0.24	112407	6537175	B	308	complete (100%)	1332/1332 (100%)	OprD_2	443/443 (100%)	100	intact - exact match		OprD intact	0	0	none	0	0	not included
GCF_008033745	99.68	0.11	6481697	6481697	A	132	complete (100%)	1326/1326 (100%)	OprD_1	441/441 (100%)	100	intact - exact match		OprD intact	0	0	none	0	0	not included
GCF_008086145	99.68	0.13	140825	6720267	B	309	complete (100%)	1326/1326 (100%)	OprD_3	441/441 (100%)	100	intact - exact match		OprD intact	0	0	none	0	0	not included
GCF_008180925	99.68	0.11	688001	6635126	A	664	complete (100%)	1332/1332 (100%)	OprD_4	443/443 (100%)	99.8	intact - missense mutation	V127L	OprD intact but rare AA substitution	0	0	gyrA_D87G	1	1	not included
GCF_008244545	99.63	0.18	116339	6790258	B	235	incomplete (68.1%)	1332/1332 (100%)	OprD_2	443/443 (100%)	100	intact - exact match		OprD inactivated	0	0	gyrA_D87G	1	1	not included
GCF_008244635	99.68	0.43	302850	7025656	B	235	complete (100%)	1337/1332 (100.38%)	OprD_2	407/443 (91.9%)	99.5	frameshift indel		OprD inactivated	0	0	gyrA_D87G, gyrA_D87G	1	1	not included
GCF_008370085	98.54	0.43	6449272	6499077	B	235	complete (100%)	1332/1332 (100%)	OprD_2	443/443 (100%)	99.8	premature stop	W417*	OprD inactivated	0	0	gyrA_D87G	1	1	not included
GCF_008629765	99.68	0.36	242016	6657482	A	1212	complete (100%)	1318/1332 (98.95%)	OprD_6	303/443 (68.4%)	100	truncated		OprD inactivated	0	0	none	0	0	1
GCF_008629785	99.68	0.11	295011	6636719	A	2455	complete (100%)	1326/1326 (100%)	OprD_1	441/441 (100%)	99.8	premature stop	S319*	OprD inactivated	0	0	gyrA_D87G	0	0	1
GCF_008629865	99.68	0.11	372992	6470649	A	-	complete (100%)	1315/1326 (99.17%)	OprD_1	368/441 (83.4%)	100	frameshift indel		OprD inactivated	0	0	none	0	0	not included
GCF_008629915	99.68	1.06	226949	7328489	B	313	complete (100%)	1326/1326 (100%)	OprD_3	441/441 (100%)	100	intact - exact match		OprD intact	0	0	none	1	1	not included
GCF_008629985	99.68	0.57	250848	6949474	B	313	complete (100%)	766/1326 (57.77%)	no hit			truncated		OprD inactivated	0	0	none	0	0	not included
GCF_008632655	99.68	1.03	674598	6621086	A	266	complete (100%)	1326/1326 (100%)	OprD_1	441/441 (100%)	99.8	premature stop	Q422*	OprD inactivated	0	0	none	0	0	not included
GCF_008632685	99.68	1.16	251879	7054422	B	319	no hit	1313/1332 (98.57%)	OprD_8	435/443 (98.2%)	100	truncated		OprD inactivated	0	0	none	0	0	not included
GCF_008705235	99.68	0.25	6813135	6813135	A	282	complete (100%)	1332/1332 (100%)	OprD_4	443/443 (100%)	100	intact - exact match		OprD intact	0	0	gyrA_D87G	0	0	not included
GCF_008802375	99.59	0.85	43992	6710682	A	966	complete (100%)	1316/1326 (99.25%)	no hit			frameshift indel		OprD inactivated	0	0	gyrA_D87G, gyrA_D87G	0	0	1
GCF_008802455	99.68	0.61	51700	6592281	A	589	complete (100%)	1326/1326 (100%)	OprD_1	441/441 (100%)	99.8	premature stop	Y50*	OprD inactivated	0	0	gyrA_D87G, gyrA_D87G	0	0	not included
GCF_008802505	99.63	0.76	50303	6960031	A	155	complete (100%)	1327/1326 (100.08%)	OprD_1	362/441 (82.1%)	100	frameshift indel		OprD inactivated	0	0	gyrA_D87G	1	1	1
GCF_008802575	99.61	1.28	30858	6551040	C2	2211	complete (100%)	1326/1326 (100%)	OprD_14	441/441 (100%)	99.8	premature stop	W277*	OprD inactivated	0	0	none	0	0	1
GCF_008802625	99.68	0.6	62734	6748384	A	412	complete (100%)	1327/1326 (100.08%)	OprD_1	399/441 (90.5%)	100	frameshift indel		OprD inactivated	0	1	none	0	0	1
GCF_008802675	99.33	0.54	68355	6664901	B	308	complete (100%)	1332/1332 (100%)	OprD_2	443/443 (100%)	99.8	premature stop	W138*	OprD inactivated	0	0	none	0	0	1
GCF_008843065	99.37	0.11	185163	6200590	A	549	complete (100%)	1332/1332 (100%)	OprD_4	443/443 (100%)	100	intact - exact match		OprD intact	0	0	none	0	0	0
GCF_008843095	98.38	0.11	160065	6204074	A	675	complete (100%)	1326/1326 (100%)	OprD_1	441/441 (100%)	100	intact - exact match		OprD intact	0	0	none	0	0	not included
GCF_009025395	99.68	0.14	286047	6628839	B	-	complete (100%)	1332/1332 (100%)	OprD_8	443/443 (100%)	100	intact - exact match		OprD intact	0	0	none	0	0	not included
GCF_009025455	99.68	0.11	283347	6353525	A	1417	complete (100%)	1326/1326 (100%)	OprD_1	441/441 (100%)	100	intact - exact match		OprD intact	0	0	none	0	0	not included
GCF_009025765	99.68	0.15	312528	6876520	A	-	complete (100%)	1332/1332 (100%)	OprD_6	443/443 (100%)	100	intact - exact match		OprD intact	0	0	none	0	0	0
GCF_009299595	99.35	0.94	42987	7008859	A	233	complete (100%)	916/1326 (69.08%)	OprD_1	304/441 (68.9%)	100	truncated		OprD inactivated	0	0	gyrA_D87G, gyrA_D87G	1	1	not included
GCF_009299655	99.35	1.22	136170	6979272	B	235	complete (100%)	1332/1332 (100%)	OprD_2	443/443 (100%)	100	intact - exact match		OprD intact	0	0	none	1	1	not included
GCF_009299685	99.11	1.86	28707	6693659	B	296	complete (100%)	1326/1326 (100%)	OprD_3	441/441 (100%)	100	intact - exact match		OprD intact	0	0	none	0	0	0
GCF_009299735	99.68	0.43	211128	6627540	B	308	complete (100%)	1332/1332 (100%)	OprD_2	443/443 (100%)	100	intact - exact match		OprD intact	0	0	none	0	0	not included
GCF_009391925	99.68	0.11	120243	6684697	B	253	complete (100%)	1332/1332 (100%)	OprD_2	443/443 (100%)	100	intact - exact match		OprD intact	0	0	none	0	0	not included
GCF_009648875	99.68	0.11	6441924	6441924	A	-	complete (100%)	1332/1332 (100%)	OprD_4	443/443 (100%)	100	intact - exact match		OprD intact	0	0	none	0	0	not included
GCF_009650545	99.35	0.11	232760	6296487	A	859	complete (100%)	1326/1326 (100%)	OprD_1	441/441 (100%)	100	intact - exact match		OprD intact	0	0	none	0	0	not included
GCF_009676765	99.68	0.78	7344079	7344079	A	395	complete (100%)	689/1326 (51.96%)	no hit			truncated		OprD inactivated	0	0	none	0	0	not included
GCF_009720405	99.68	1.3	6782092	7204903	B	-	complete (100%)	1326/1326 (100%)	OprD_3	441/441 (100%)	99.8	premature stop	S191*	OprD inactivated	0	0	gyrA_D87G, gyrA_D87G	1	1	not included
GCF_009725015	99.68	0.52	5723207	7203052	C1	-	complete (100%)	1325/1326 (99.92%)	OprD_5	409/441 (92.7%)	99	frameshift indel		OprD inactivated	0	0	gyrA_D87G, gyrA_D87G, gyrA_D87G	1	1	not included
GCF_009727135	99.68	1.63	178197	7192605	B	316	incomplete (57.14%)	1326/1326 (100%)	OprD_3	441/441 (100%)	100	intact - exact match		OprD inactivated	0	0	gyrA_D87G, gyrA_D87G	1	1	0
GCF_009727235	99.68	0.11	769123	6363626	A	3083	complete (100%)	1326/1326 (100%)	OprD_3	441/441 (100%)	100	intact - exact match		OprD intact	0	0	none	0	0	not included
GCF_009727325	99.68	0.57	244313	7098604	B	308	complete (100%)	1332/1332 (100%)	OprD_2	443/443 (100%)	100	intact - exact match		OprD intact	0	0	gyrA_D87G, gyrA_D87G	1	0	0
GCF_009727345	99.68	0.11	459496	6327051	A	491	complete (100%)	1326/1326 (100%)	OprD_1	441/441 (100%)	100	intact - exact match		OprD intact	0	0	none	0	0	not included
GCF_009727395	99.68	0.11	465505	6328192	A	491	complete (100%)	1326/1326 (100%)	OprD_1	441/441 (100%)	100	intact - exact match		OprD intact	0	0	none	0	0	not included
GCF_009727465	99.68	0.11	394050	6396339	B	1027	complete (100%)	1332/1332 (100%)	OprD_2	443/443 (100%)	100	intact - exact match		OprD intact	0	0	none	0	0	not included
GCF_009727515	99.68	0.2	404174	6468797	A	2726	complete (100%)	1326/1326 (100%)	OprD_5	441/441 (100%)	100	intact - exact match		OprD intact	0	0	none	0	0	not included
GCF_009765195	99.68	0.45	135350	6619781	B	1182	complete (100%)	1326/1326 (100%)	OprD_3	441/441 (100%)	100	intact - exact match		OprD intact	0	0	none	0	0	not included
GCF_009788995	99.68	0.14	187661	6439918	A	645	complete (100%)	1322/1326 (99.7%)	no hit			frameshift indel		OprD inactivated	0	0	none	0	0	not included
GCF_009791355	99.68	0.16	255196	6821270	B	773	complete (100%)	1332/1332 (100%)	OprD_2	443/443 (100%)	99.8	intact - missense mutation	V129I	OprD intact but rare AA substitution	0	0	gyrA_D87G, gyrA_D87G	1	1	0
GCF_009800005	98.7	0.11	6264398	6264398	A	549	complete (100%)	1332/1332 (100%)	OprD_4	443/443 (100%)	100	intact - exact match		OprD intact	0	0	none	0	0	0
GCF_009800045	98.38	0.11	6264423	6264423	A	549	complete (100%)	1332/1332 (100%)	OprD_4	443/443 (100%)	100	intact - exact match		OprD intact	0	0	none	0	0	0
GCF_009800105	99.68	0.11	6264417	6264417	A	549	complete (100%)	1332/1332 (100%)	OprD_4	443/443 (100%)	100	intact - exact match		OprD intact	0	0	none	0	0	0
GCF_009800165	99.68	0.11	6264350	6264350	A	1605	complete (100%)	1326/1326 (100%)	OprD_1	441/441 (100%)	100	intact - exact match		OprD intact	0	0	none	0	0	not included
GCF_009807265	99.68	0.11	52399	7016181	A	17	complete (100%)	1326/1326 (100%)	OprD_1	441/441 (100%)	100	intact - exact match		OprD intact	0	0	none	0	0	not included
GCF_009807285	99.68	0.3	52532	6321018	A	-	complete (100%)	1326/1326 (100%)	OprD_1	441/441 (100%)	100	intact - exact match		OprD intact	0	0	gyrA_D87G	0	0	0
GCF_009807395	99.35	0.27	77319	6051368	A	3323	complete (100%)	1326/1326 (100%)	OprD_1	441/441 (100%)	100	intact - exact match		OprD intact	0	0	none	0	0	not included
GCF_009807535	99.68	0.27	61284	6401114	A	152	complete (100%)	1326/1326 (100%)	OprD_5	441/441 (100%)	100	intact - exact match		OprD intact	0	0	none	0	0	not included
GCF_009807555	99.68	0.32	44956	6505817	A	991	complete (100%)	1332/1332 (100%)	OprD_6	443/443 (100%)	100	intact - exact match		OprD intact	0	0	none	0	0	not included
GCF_009828665	99.66	0.11	99318	6299406	A	143	complete (100%)	1332/1332 (100%)	OprD_2	443/443 (100%)	99.8	premature stop	W65*	OprD inactivated	0	0	none	0	0	not included
GCF_009830195	99.35	0.11	242237	6386142	A	2744	complete (100%)	1326/1326 (100%)	OprD_1	441/441 (100%)	99.8	premature stop	W65*	OprD inactivated	0	0	none	0	0	not included
GCF_009830275	99.68	0.11	305808	6386368	A	2744	complete (100%)	1326/1326 (100%)	OprD_1	441/441 (100%)	99.8	premature stop	W65*	OprD inactivated	0	0	none	0	0	not included
GCF_009857765	99.68	1.57	201392	6493721	A	1853	complete (100%)	1325/1326 (99.92%)	OprD_5	391/441 (88.7%)	100	frameshift indel		OprD inactivated	0	0	none	0	0	not included
GCF_009887625	99.68	0.15	203707	6859977	B	1047	complete (100%)	1336/1332 (100.3%)	OprD_2	326/443 (73.6%)	100	frameshift indel		OprD inactivated	0	0	gyrA_D87G, gyrA_D87G	1	0	not included
GCF_009887705	99.68	2.28	288969	7771285	A	664	complete (100%)	1332/1332 (100%)	OprD_4	443/443 (100%)	99.8	intact - missense mutation	V127L	OprD intact but rare AA substitution	0	0	gyrA_D87G	1	1	0
GCF_009887995	99.68	0.22	346608	6381061	A	218	complete (100%)	1325/1326 (99.92%)	OprD_1	427/441 (96.8%)	100	frameshift indel		OprD inactivated	0	0	none	0	0	not included
GCF_009905195	99.68	0.14	6335031	6335031	A	-	complete (100%)	1326/1326 (100%)	OprD_1	441/441 (100%)	100	intact - exact match		OprD intact	0	0	gyrA_D87G	0	0	0
GCF_009914965	99.68	0.9	22971	6354803	B	205	complete (100%)	1326/1326 (100%)	OprD_3	441/441 (100%)	100	intact - exact match		OprD intact	0	0	gyrA_D87G	0	0	not included
GCF_009939155	99.68	0.16	245429	6910564	B	1203	complete (100%)	1332/1332 (100%)	OprD_2	443/443 (100%)	100	intact - exact match		OprD intact	0	0	gyrA_D87G	0	1	0
GCF_011106815	99.68	1.27	6716578	7229900	A	639	complete (100%)	988/1326 (74.51%)	no hit			truncated		OprD inactivated	0	0	none	1	1	not included
GCF_011634585	99.68	0.53	226744	6938587	B	235	complete (100%)	1331/1332 (99.92%)	OprD_2	398/443 (89.8%)	100	frameshift indel		OprD inactivated	0	0	gyrA_D87G, gyrA_D87G	1	1	1
GCF_011683035	99.68	1.37	406431	7178938	B	313	complete (100%)	823/1326 (62.07%)	OprD_3	273/441 (61.9%)	100	truncated		OprD inactivated	0	0	none	0	0	1
GCF_011683115	99.68	0.43	272312	6687303	B	1971	complete (100%)	1331/1332 (99.92%)	OprD_2	308/443 (69.5%)	99.4	frameshift indel		OprD inactivated	0	0	gyrA_D87G, gyrA_D87G	1	1	not included
GCF_012102135	99.68	0.11	289760	6197292	A	549	complete (100%)	1332/1332 (100%)	OprD_4	443/443 (100%)	100	intact - exact match		OprD intact	0	0	none	0	0	0
GCF_012102225	99.68	0.11	289760	6232942	A	549	complete (100%)	1332/1332 (100%)	OprD_4	443/443 (100%)	100	intact - exact match		OprD intact	0	0	none	0	0	not included
GCF_012102995	99.35	0.11	103810	6328625	B	446	complete (100%)	1332/1332 (100%)	OprD_2	443/443 (100%)	100	intact - exact match		OprD intact	0	0	none	0	0	not included
GCF_012971705	99.68	1.11	6680465	6814016	A	381	complete (100%)	1326/1326 (100%)	OprD_5	441/441 (100%)	100	intact - exact match		OprD intact	0	0	none	0	0	not included
GCF_013001005	99.68	0.11	6217899	6217899	A	549	complete (100%)	1332/1332 (100%)	OprD_4	443/443 (100%)	100	intact - exact match		OprD intact	0	0	none	0	0	not included
GCF_013114915	99.35	0.55	6859176	6860562	B	357	complete (100%)	1322/1326 (99.7%)	OprD_3	414/441 (93.9%)	100	frameshift indel		OprD inactivated	0	0	gyrA_D87G, gyrA_D87G	1	1	not included
GCF_013114955	99.35	2.18	6850320	6851706	B	357	complete (100%)	1322/1326 (99.7%)	OprD_3	414/441 (93.9%)	100	frameshift indel		OprD inactivated	0	0	gyrA_D87G, gyrA_D87G	1	0	not included
GCF_013115015	99.65	0.27	209355	6129398	A	-	complete (100%)	1315/1326 (99.17%)	OprD_5	280/441 (63.5%)	100	frameshift indel		OprD inactivated	0	0	gyrA_D87G	0	0	not included
GCF_013115045	99.51	0.11	281735	6311665	A	-	complete (100%)	1331/1332 (99.92%)	no hit			frameshift indel		OprD inactivated	0	0	none	0	0	not included
GCF_013115225	99.68	0.11	195203	6632081	B	235	complete (100%)	1332/1332 (100%)	OprD_2	443/443 (100%)	100	intact - exact match		OprD intact	0	0	none	0	0	not included
GCF_013115285	99.66	0.27	209606	6114705	A	-	complete (100%)	1315/1326 (99.17%)	OprD_5	280/441 (63.5%)	100	frameshift indel		OprD inactivated	0	0	gyrA_D87G	0	0	not included
GCF_013115325	99.68	0.11	210691	6609657	B	1567	complete (100.48%)	1325/1326 (99.92%)	OprD_3	374/441 (84.8%)	100	frameshift indel		OprD inactivated	0	0	gyrA_D87G	0	0	not included
GCF_013115375	99.68	0.27	202821	6122619	A	-	complete (100%)	1315/1326 (99.17%)	OprD_5	280/441 (63.5%)	100	frameshift indel		OprD inactivated	0	0	gyrA_D87G	0	0	1
GCF_013115455	99.35	0.11	319274	6269878	A	882	complete (100%)	1332/1332 (100%)	OprD_4	443/443 (100%)	100	intact - exact match		OprD intact	0	0	gyrA_D87G	0	0	0
GCF_013115475	99.51	0.11	319703	6262907	A	-	complete (100%)	1332/1332 (100%)	OprD_4	443/443 (100%)	99.8	premature stop	Q424*	OprD inactivated	0	0	none	0	0	1
GCF_013115495	99.03	0.11	335907	6090045	A	882	complete (100%)	1332/1332 (100%)	OprD_4	443/443 (100%)	99.8	premature stop	Q424*	OprD inactivated	0	0	none	0	0	not included
GCF_013115595	97.87	0.45	214462	6411878	A	146	complete (100%)	1325/1326 (99.92%)	OprD_1	326/441 (73.9%)	100	frameshift indel		OprD inactivated	0	0	gyrA_D87G	0	0	not included
GCF_013115655	99.68	0.11	371749	6222028	A	1029	complete (100%)	1313/1326 (99.02%)	no hit			truncated		OprD inactivated	0	0	none	0	0	not included
GCF_013115695	99.56	0.11	320093	6215258	A	-	complete (100%)	1327/1326 (100.08%)	OprD_1	375/441 (85%)	99.7	frameshift indel		OprD inactivated	0	0	none	0	0	not included
GCF_013115725	99.68	0.11	320054	6222612	A	1029	complete (100%)	1313/1326 (99.02%)	no hit			truncated		OprD inactivated	0	0	none	0	0	1
GCF_013115795	99.27	0.11	245791	6427296	A	-	complete (100%)	1331/1332 (99.92%)	OprD_6	327/443 (73.8%)	100	frameshift indel		OprD inactivated	0	0	none	0	0	not included
GCF_013169135	99.19	0.54	124875	6775314	B	313	complete (100%)	1326/1326 (100%)	OprD_3	441/441 (100%)	100	intact - exact match		OprD intact	0	0	none	0	0	0
GCF_013169175	98.17	1.44	68977	6829571	B	357	complete (100%)	1326/1326 (100%)	OprD_3	441/441 (100%)	100	intact - exact match		OprD intact	0	0	none	1	0	0
GCF_013169215	99.68	0.68	155545	7109000	B	308	complete (100%)	1332/1332 (100%)	OprD_2	443/443 (100%)	99.8	premature stop	W277*	OprD inactivated	0	0	gyrA_D87G, gyrA_D87G	1	1	1
GCF_013169265	98.4	0.24	112598	6334018	A	-	complete (100%)	1326/1326 (100%)	OprD_1	441/441 (100%)	99.8	premature stop	W277*	OprD inactivated	0	0	none	0	0	1
GCF_013169335	99.07	1.16	59387	7414048	A	111	complete (100%)	1325/1326 (99.92%)	OprD_5	390/441 (88.4%)	100	frameshift indel		OprD inactivated	0	0	gyrA_D87G, gyrA_D87G	1	1	not included
GCF_013169385	99.51	0.51	110164	7186505	A	111	complete (100%)	1325/1326 (99.92%)	OprD_5	390/441 (88.4%)	100	frameshift indel		OprD inactivated	0	0	gyrA_D87G, gyrA_D87G	1	1	not included
GCF_013169425	98.63	0.43	87685	6477985	A	699	complete (100%)	1332/1332 (100%)	OprD_4	443/443 (100%)	100	intact - exact match		OprD intact	0	0	none	0	0	0
GCF_013176975	99.68	0.14	172232	6514146	B	1021	complete (100%)	1332/1332 (100%)	OprD_2	443/443 (100%)	100	intact - exact match		OprD intact	0	0	none	0	0	not included
GCF_013177035	99.68	0.91	148585	7153697	A	244	complete (100%)	1332/1332 (100%)	OprD_4	443/443 (100%)	100	intact - exact match		OprD intact	0	0	none	0	0	not included
GCF_013177065	99.68	0.94	167464	7153351	A	244	complete (100%)	1332/1332 (100%)	OprD_4	443/443 (100%)	100	intact - exact match		OprD intact	0	0	none	0	0	not included
GCF_013177105	99.68	0.19	176466	6729613	B	313	complete (100%)	1326/1326 (100%)	OprD_3	441/441 (100%)	100	intact - exact match		OprD intact	0	0	none	0	0	0
GCF_013177155	99.68	0.11	267048	6419870	A	1025	complete (100%)	1326/1326 (100%)	OprD_1	441/441 (100%)	100	intact - exact match		OprD intact	0	0	none	0	0	not included
GCF_013178425	99.68	0.18	250157	6945474	A	175	complete (100%)	1326/1326 (100%)	OprD_1	441/441 (100%)	100	intact - exact match		OprD intact	0	0	gyrA_D87G, gyrA_D87G	1	1	not included
GCF_013178475	99.35	0.52	285679	6708268	B	560	complete (100%)	1326/1326 (100%)	OprD_3	441/441 (100%)	100	intact - exact match		OprD intact	0	0	none	0	0	not included
GCF_013178505	99.68	0.81	115520	7016203	B	308	complete (100%)	1332/1332 (100%)	OprD_2	443/443 (100%)	100	intact - exact match		OprD intact	0	0	none	0	0	not included
GCF_013178575	99.68	0.11	223676	6904096	A	111	complete (100%)	1326/1326 (100%)	OprD_5	441/441 (100%)	100	intact - exact match		OprD intact	0	0	gyrA_D87G, gyrA_D87G	1	1	not included
GCF_013178635	99.68	0.19	133197	6781642	B	309	complete (100%)	1326/1326 (100%)	OprD_3	441/441 (100%)	100	intact - exact match		OprD intact	0	0	none	0	0	not included
GCF_013178665	99.35	0.43	349393	6071522	B	701	complete (100%)	1326/1326 (100%)	OprD_3	441/441 (100%)	100	intact - exact match		OprD intact	0	0	none	0	0	not included
GCF_013178705	99.68	0.14	165552	6458912	A	1226	complete (100%)	1326/1326 (100%)	OprD_1	441/441 (100%)	100	intact - exact match		OprD intact	0	0	none	0	0	0
GCF_013178765	99.68	0.16	332289	6407618	B	205	complete (100%)	1326/1326 (100%)	OprD_3	441/441 (100%)	100	intact - exact match		OprD intact	0	0	none	0	0	not included
GCF_013178835	99.68	0.11	219146	6277418	A	-	complete (100%)	1326/1326 (100%)	OprD_1	441/441 (100%)	100	intact - exact match		OprD intact	0	0	none	0	0	not included
GCF_013178875	99.68	0.43	264664	6842544	A	244	complete (100%)	1332/1332 (100%)	OprD_4	443/443 (100%)	100	intact - exact match		OprD intact	0	0	none	0	0	not included
GCF_013200975	99.12	0.11	6335471	6335471	A	2547	complete (100%)	1326/1326 (100%)	OprD_5	441/441 (100%)	100	intact - exact match		OprD intact	0	0	none	0	0	not included
GCF_013201115	99.35	0.39	7564383	7564383	A	244	complete (100%)	1332/1332 (100%)	OprD_4	443/443 (100%)	100	intact - exact match		OprD intact	0	0	none	1	0	not included
GCF_013240375	99.59	0.43	5856457	6631799	A	155	complete (100%)	1326/1326 (100%)	OprD_1	441/441 (100%)	100	intact - exact match		OprD intact	0	0	none	0	0	0
GCF_013240415	99.59	0.46	6439586	6489835	A	3306	complete (100%)	1326/1326 (100%)	OprD_3	441/441 (100%)	100	intact - exact match		OprD intact	0	0	none	0	0	not included
GCF_013240435	99.68	0.11	6716239	6718750	A	17	complete (100%)	1326/1326 (100%)	OprD_1	441/441 (100%)	100	intact - exact match		OprD intact	0	0	none	0	0	not included
GCF_013255565	99.68	0.55	6924367	6924367	B	773	complete (100%)	1333/1332 (100.08%)	no hit			frameshift indel		OprD inactivated	0	0	gyrA_D87G, gyrA_D87G	1	1	not included
GCF_013284845	99.68	0.11	243979	6740285	A	233	complete (100%)	1321/1326 (99.62%)	OprD_1	402/441 (91.2%)	100	frameshift indel		OprD inactivated	0	0	gyrA_D87G, gyrA_D87G	0	0	not included
GCF_013284875	99.68	0.11	231763	6927367	A	233	complete (100%)	1326/1326 (100%)	OprD_1	441/441 (100%)	100	intact - exact match		OprD intact	0	0	gyrA_D87G, gyrA_D87G	1	1	not included
GCF_013284915	99.68	2.16	194699	6987968	A	233	complete (100%)	1326/1326 (100%)	OprD_1	441/441 (100%)	100	intact - exact match		OprD intact	0	0	gyrA_D87G, gyrA_D87G	1	1	not included
GCF_013284985	99.03	0.53	139428	7032749	A	233	complete (100%)	886/1326 (66.82%)	OprD_1	294/441 (66.7%)	100	truncated		OprD inactivated	0	0	gyrA_D87G, gyrA_D87G	1	1	1
GCF_013285125	99.66	0.11	490369	6237300	A	-	complete (100%)	1326/1326 (100%)	OprD_1	441/441 (100%)	100	intact - exact match		OprD intact	0	0	none	0	0	not included
GCF_013305765	99.68	0.11	6275136	6275136	A	549	complete (100%)	1332/1332 (100%)	OprD_4	443/443 (100%)	100	intact - exact match		OprD intact	0	0	none	0	0	not included
GCF_013305845	99.68	0.11	6275114	6288998	A	549	complete (100%)	1332/1332 (100%)	OprD_4	443/443 (100%)	100	intact - exact match		OprD intact	0	0	none	0	0	0
GCF_013328395	99.68	0.15	331535	6412266	A	274	complete (100%)	1326/1326 (100%)	OprD_1	441/441 (100%)	100	intact - exact match		OprD intact	0	0	none	0	0	0
GCF_013328435	99.68	0.15	268019	6325314	C1-C2_intermediate clade	3314	complete (100%)	1332/1332 (100%)	OprD_6	443/443 (100%)	100	intact - exact match		OprD intact	0	0	none	0	0	0
GCF_013328495	99.68	2.06	208328	7136800	B	308	complete (100%)	1332/1332 (100%)	OprD_2	443/443 (100%)	99.8	premature stop	W277*	OprD inactivated	0	0	gyrA_D87G, gyrA_D87G	1	1	not included
GCF_013328535	99.66	0.11	282460	6268193	A	274	complete (100%)	1313/1326 (99.02%)	OprD_1	283/441 (64.2%)	100	truncated		OprD inactivated	0	0	none	0	0	not included
GCF_013328595	99.68	0.15	381108	7004240	A	3316	complete (100%)	1212/1326 (91.4%)	OprD_1	403/441 (91.4%)	100	truncated		OprD inactivated	0	0	gyrA_D87G	0	0	not included
GCF_013328655	99.68	0.11	183541	6915989	A	111	complete (100%)	1326/1326 (100%)	OprD_5	441/441 (100%)	100	intact - exact match		OprD intact	0	0	gyrA_D87G, gyrA_D87G	1	1	not included
GCF_013328725	99.68	0.11	207391	6424541	A	2102	complete (100%)	1332/1332 (100%)	OprD_6	443/443 (100%)	99.8	intact - missense mutation	T66S	OprD intact but rare AA substitution	0	0	none	0	0	not included
GCF_013328775	99.68	0.11	218034	6612368	B	532	incomplete (68.1%)	1332/1332 (100%)	OprD_2	443/443 (100%)	100	intact - exact match		OprD inactivated	0	0	none	0	0	1
GCF_013341295	99.51	0.14	6390212	6390212	A	274	complete (100%)	1326/1326 (100%)	OprD_1	441/441 (100%)	100	intact - exact match		OprD intact	0	0	gyrA_D87G	0	0	not included
GCF_013343335	99.35	0.15	6805219	6805219	A	1094	complete (100%)	1324/1326 (99.85%)	OprD_1	344/441 (78%)	100	frameshift indel		OprD inactivated	0	0	none	0	0	1
GCF_013343375	99.68	0.11	6506945	6506945	A	226	complete (100%)	1326/1326 (100%)	OprD_1	441/441 (100%)	99.8	premature stop	W277*	OprD inactivated	0	0	gyrA_D87G, gyrA_D87G	0	0	not included
GCF_013343415	99.4	0.11	6065263	6065263	A	-	complete (100%)	1326/1326 (100%)	OprD_1	441/441 (100%)	100	intact - exact match		OprD intact	0	0	gyrA_D87G, gyrA_D87G	0	0	0
GCF_013343475	99.68	0.11	6386887	6386887	A	-	complete (100%)	1325/1326 (99.92%)	OprD_1	280/441 (63.5%)	100	frameshift indel		OprD inactivated	0	0	none	0	0	1
GCF_013343535	99.49	0.11	6394923	6394923	A	589	complete (100%)	1326/1326 (100%)	OprD_1	441/441 (100%)	99.8	premature stop	Q422*	OprD inactivated	0	0	none	0	0	not included
GCF_013343575	99.68	0.11	6557595	6557595	A	3006	complete (100%)	1332/1332 (100%)	OprD_7	443/443 (100%)	100	intact - exact match		OprD intact	0	0	none	0	0	0
GCF_013350345	99.68	0.11	289506	6220019	A	549	complete (100%)	1332/1332 (100%)	OprD_4	443/443 (100%)	100	intact - exact match		OprD intact	0	0	none	0	0	not included
GCF_013375775	99.68	1.24	6508126	7038926	A	262	complete (100%)	1326/1326 (100%)	OprD_1	441/441 (100%)	100	intact - exact match		OprD intact	0	0	gyrA_D87G	0	0	not included
GCF_013375835	99.68	0.22	6170158	7093372	A	959	complete (100%)	1332/1332 (100%)	OprD_4	443/443 (100%)	100	intact - exact match		OprD intact	0	0	gyrA_D87G	0	0	0
GCF_013375875	99.68	0.45	6866206	6866206	B	446	complete (100%)	1332/1332 (100%)	OprD_2	443/443 (100%)	100	intact - exact match		OprD intact	0	0	none	0	0	not included
GCF_013375915	99.68	0.49	7046451	7046451	A	155	complete (100%)	1313/1326 (99.02%)	OprD_1	333/441 (75.5%)	100	truncated		OprD inactivated	0	0	none	0	0	not included
GCF_013393685	99.68	0.15	7153217	7153217	A	179	complete (100%)	1326/1326 (100%)	OprD_1	441/441 (100%)	100	intact - exact match		OprD intact	0	0	none	0	0	0
GCF_013394475	99.68	0.46	7157752	7157752	B	235	complete (100%)	1330/1332 (99.85%)	OprD_2	416/443 (93.9%)	99.5	frameshift indel		OprD inactivated	0	0	gyrA_D87G, gyrA_D87G	1	1	not included
GCF_013402965	99.68	0.11	478411	6424407	A	2502	complete (100%)	1332/1332 (100%)	OprD_4	443/443 (100%)	100	intact - exact match		OprD intact	0	0	none	0	0	0
GCF_013413795	99.51	1.02	192096	6868856	A	654	complete (100%)	1326/1326 (100%)	OprD_5	441/441 (100%)	99.8	intact - missense mutation	G316D	OprD intact but rare AA substitution	0	0	gyrA_D87G, gyrA_D87G	1	0	not included
GCF_013414945	99.68	0.11	6264534	6264534	A	549	complete (100%)	1332/1332 (100%)	OprD_4	443/443 (100%)	100	intact - exact match		OprD intact	0	0	none	0	0	not included
GCF_013415005	99.68	0.11	6264523	6264523	A	549	complete (100%)	1332/1332 (100%)	OprD_4	443/443 (100%)	100	intact - exact match		OprD intact	0	0	none	0	0	not included
GCF_013415045	99.68	0.11	6264654	6264654	A	266	complete (100%)	1332/1326 (100.45%)	OprD_1	443/441 (100.5%)	98.6	multiple indels/other rearrangement		OprD inactivated	0	0	none	0	0	not included
GCF_013415085	99.68	0.11	6264758	6264758	A	511	complete (100%)	1335/1326 (100.68%)	OprD_1	444/441 (100.7%)	98.9	multiple indels/other rearrangement		OprD inactivated	0	0	gyrA_D87G	0	0	1
GCF_013421135	99.68	0.11	455347	6927440	A	17	complete (100%)	1326/1326 (100%)	OprD_1	441/441 (100%)	100	intact - exact match		OprD intact	0	0	none	1	1	0
GCF_013421215	99.68	0.11	303122	6954872	A	111	complete (100%)	1326/1326 (100%)	OprD_5	441/441 (100%)	100	intact - exact match		OprD intact	0	0	gyrA_D87G, gyrA_D87G	1	1	0
GCF_013421235	99.35	1.24	362699	6893133	A	794	complete (100%)	1326/1326 (100%)	OprD_1	441/441 (100%)	100	intact - exact match		OprD intact	0	0	none	1	1	0
GCF_013421305	99.68	1.29	435072	7242112	A	27	complete (100%)	1326/1326 (100%)	OprD_1	441/441 (100%)	100	intact - exact match		OprD intact	0	0	none	1	1	not included
GCF_013421385	99.51	0.11	186708	6905633	A	654	complete (100%)	1327/1326 (100.08%)	OprD_5	364/441 (82.5%)	100	frameshift indel		OprD inactivated	0	0	gyrA_D87G, gyrA_D87G	1	0	1
GCF_013522575	99.68	0.43	129918	6878130	A	348	complete (100%)	1332/1332 (100%)	OprD_6	443/443 (100%)	100	intact - exact match		OprD intact	0	0	none	0	0	not included
GCF_013619185	98.05	0.45	341744	6463100	A	146	complete (100%)	1324/1326 (99.85%)	OprD_1	367/441 (83.2%)	100	frameshift indel		OprD inactivated	0	0	gyrA_D87G	0	0	not included
GCF_013619225	99.68	0.45	344456	6480620	A	146	complete (100%)	1333/1326 (100.53%)	OprD_1	377/441 (85.5%)	100	frameshift indel		OprD inactivated	0	0	gyrA_D87G	0	0	not included
GCF_013619285	99.68	0.45	214348	6488219	A	-	complete (100%)	1325/1326 (99.92%)	OprD_1	331/441 (75.1%)	100	frameshift indel		OprD inactivated	0	0	gyrA_D87G	0	0	1
GCF_013619325	99.46	0.45	245675	6488110	A	146	complete (100%)	1330/1326 (100.3%)	OprD_1	282/441 (63.9%)	100	frameshift indel		OprD inactivated	0	0	gyrA_D87G	0	0	not included
GCF_013619375	99.51	0.45	293624	6459485	A	146	complete (100%)	1326/1326 (100%)	OprD_1	441/441 (100%)	100	intact - exact match		OprD intact	0	0	gyrA_D87G	0	0	not included
GCF_013619425	99.68	0.45	279300	6437162	A	146	complete (100%)	1326/1326 (100%)	OprD_1	441/441 (100%)	100	intact - exact match		OprD intact	0	0	none	0	0	not included
GCF_013619475	99.59	0.45	245756	6477760	A	-	complete (100%)	1326/1326 (100%)	OprD_1	441/441 (100%)	99.8	premature stop	Y214*	OprD inactivated	0	0	gyrA_D87G	0	0	1
GCF_013619545	99.68	0.45	389449	6516290	A	146	complete (100%)	1299/1326 (97.96%)	OprD_1	433/441 (98.2%)	100	truncated		OprD inactivated	0	0	none	0	0	not included
GCF_013619575	99.68	0.45	478916	6469689	A	146	complete (100%)	1307/1326 (98.57%)	OprD_1	348/441 (78.9%)	100	truncated		OprD inactivated	0	0	none	0	0	not included
GCF_013619595	99.68	0.45	409065	6455607	A	146	complete (100%)	1326/1326 (100%)	OprD_1	441/441 (100%)	99.8	premature stop	Y436*	OprD inactivated	0	0	gyrA_D87G	0	0	not included
GCF_013619685	99.68	0.45	461874	6480825	A	146	complete (100%)	1326/1326 (100%)	OprD_1	441/441 (100%)	99.8	premature stop	Y91*	OprD inactivated	0	0	none	0	0	1
GCF_013619715	99.68	0.47	458982	6453882	A	146	complete (100%)	1326/1326 (100%)	OprD_1	441/441 (100%)	99.8	intact - missense mutation	A15E	OprD intact but rare AA substitution	0	0	none	0	0	not included
GCF_013619775	99.68	0.47	409099	6457989	A	146	complete (100%)	1255/1326 (94.65%)	OprD_1	418/441 (94.8%)	100	truncated		OprD inactivated	0	0	none	0	0	not included
GCF_013619825	99.68	0.45	459036	6483956	A	146	complete (100%)	1326/1326 (100%)	OprD_1	441/441 (100%)	100	intact - exact match		OprD intact	0	0	none	0	0	not included
GCF_013619885	99.68	0.69	104399	6497782	A	146	complete (100%)	1333/1326 (100.53%)	OprD_1	377/441 (85.5%)	100	frameshift indel		OprD inactivated	0	0	gyrA_D87G, gyrA_D87G	0	0	1
GCF_013619945	99.55	0.45	245629	6532046	A	146	complete (100%)	1326/1326 (100%)	OprD_1	441/441 (100%)	100	intact - exact match		OprD intact	0	0	gyrA_D87G	0	0	0
GCF_013619985	99.35	0.45	343746	6490589	A	146	complete (100%)	1327/1326 (100.08%)	OprD_1	359/441 (81.4%)	100	frameshift indel		OprD inactivated	0	0	gyrA_D87G	0	0	not included
GCF_013620005	99.68	0.45	293599	6442415	A	146	complete (100%)	1327/1326 (100.08%)	OprD_1	399/441 (90.5%)	100	frameshift indel		OprD inactivated	0	1	none	0	0	not included
GCF_013620075	99.27	0.49	206416	6580229	A	146	complete (100%)	1326/1326 (100%)	OprD_1	441/441 (100%)	100	intact - exact match		OprD intact	0	0	gyrA_D87G	0	0	not included
GCF_013620125	99.68	0.45	245776	6584605	A	146	complete (100%)	1326/1326 (100%)	OprD_1	441/441 (100%)	100	intact - exact match		OprD intact	0	0	gyrA_D87G	0	0	not included
GCF_013620185	99.49	0.45	214425	6488921	A	146	complete (100%)	1326/1326 (100%)	OprD_1	441/441 (100%)	100	intact - exact match		OprD intact	0	0	gyrA_D87G	0	0	0
GCF_013620215	99.57	0.45	343803	6486985	A	146	complete (100%)	1326/1326 (100%)	OprD_1	441/441 (100%)	100	intact - exact match		OprD intact	0	0	gyrA_D87G	0	0	not included
GCF_013620285	99.57	0.45	245739	6489358	A	146	complete (100%)	1326/1326 (100%)	OprD_1	441/441 (100%)	100	intact - exact match		OprD intact	0	0	gyrA_D87G	0	0	not included
GCF_013620325	99.68	0.45	245707	6488202	A	146	complete (100%)	1326/1326 (100%)	OprD_1	441/441 (100%)	100	intact - exact match		OprD intact	0	0	gyrA_D87G	0	0	not included
GCF_013620375	99.59	0.45	344122	6504995	A	146	complete (100%)	1326/1326 (100%)	OprD_1	441/441 (100%)	99.8	premature stop	E228*	OprD inactivated	0	0	none	0	0	not included
GCF_013620415	99.59	0.45	343679	6503935	A	146	complete (100%)	1326/1326 (100%)	OprD_1	441/441 (100%)	99.8	premature stop	E228*	OprD inactivated	0	0	none	0	0	not included
GCF_013620475	99.49	0.45	214456	6502220	A	146	complete (100%)	1326/1326 (100%)	OprD_1	441/441 (100%)	99.8	intact - missense mutation	S17R	OprD intact but rare AA substitution	0	0	none	0	0	not included
GCF_013620545	99.66	0.45	343750	6497317	A	146	complete (100%)	1326/1326 (100%)	OprD_1	441/441 (100%)	100	intact - exact match		OprD intact	0	0	gyrA_D87G	0	0	0
GCF_013620575	99.68	0.45	245735	6491932	A	146	complete (100%)	1326/1326 (100%)	OprD_1	441/441 (100%)	100	intact - exact match		OprD intact	0	0	none	0	0	0
GCF_013620595	99.57	0.45	343611	6462375	A	146	complete (100%)	1326/1326 (100%)	OprD_1	441/441 (100%)	100	intact - exact match		OprD intact	0	0	none	0	0	not included
GCF_013625355	99.68	0.45	344489	6485300	A	146	complete (100%)	1327/1326 (100.08%)	OprD_1	266/441 (60.3%)	99.6	frameshift indel		OprD inactivated	0	0	gyrA_D87G	0	0	1
GCF_013625475	99.24	0.45	342006	6444858	A	146	complete (100%)	1326/1326 (100%)	OprD_1	441/441 (100%)	100	intact - exact match		OprD intact	0	0	gyrA_D87G	0	0	0
GCF_013625495	99.68	2.52	318116	6764430	A	146	complete (100%)	1327/1326 (100.08%)	OprD_1	399/441 (90.5%)	100	frameshift indel		OprD inactivated	0	1	none	0	0	not included
GCF_013625545	99.68	0.45	245373	6489946	A	-	complete (100%)	1326/1326 (100%)	OprD_1	441/441 (100%)	100	intact - exact match		OprD intact	0	0	gyrA_D87G, gyrA_D87G	0	0	0
GCF_013625625	99.68	0.45	293735	6455155	A	146	complete (100%)	1326/1326 (100%)	OprD_1	441/441 (100%)	99.8	premature stop	W277*	OprD inactivated	0	0	gyrA_D87G	0	0	not included
GCF_013625685	99.57	0.45	343768	6489940	A	146	complete (100%)	1326/1326 (100%)	OprD_1	441/441 (100%)	100	intact - exact match		OprD intact	0	0	gyrA_D87G	0	0	0
GCF_013625735	99.68	0.43	233730	6468700	A	683	complete (100%)	1326/1326 (100%)	OprD_1	441/441 (100%)	100	intact - exact match		OprD intact	0	0	none	0	0	not included
GCF_013912425	99.68	0.33	249631	6867107	B	313	complete (100%)	982/1326 (74.06%)	OprD_3	327/441 (74.1%)	100	truncated		OprD inactivated	0	0	none	0	0	1
GCF_013912495	99.66	0.11	463795	6302269	A	3315	complete (100%)	1326/1326 (100%)	OprD_1	441/441 (100%)	100	intact - exact match		OprD intact	0	0	none	0	0	not included
GCF_013912565	99.68	0.56	268903	7098587	A	395	complete (100%)	1326/1326 (100%)	OprD_1	441/441 (100%)	100	intact - exact match		OprD intact	0	0	gyrA_D87G	1	1	0
GCF_013912585	99.68	0.19	278056	6856552	A	395	complete (100%)	1326/1326 (100%)	OprD_1	441/441 (100%)	100	intact - exact match		OprD intact	0	0	none	0	0	not included
GCF_013912625	99.68	0.2	237428	6786881	B	253	complete (100%)	1332/1332 (100%)	OprD_2	443/443 (100%)	100	intact - exact match		OprD intact	0	0	none	0	0	0
GCF_013912695	99.68	0.79	260717	6417375	A	931	complete (100%)	1332/1332 (100%)	OprD_4	443/443 (100%)	100	intact - exact match		OprD intact	0	0	none	0	0	0
GCF_013912765	99.68	0.11	254925	6779635	B	253	complete (100%)	1332/1332 (100%)	OprD_2	443/443 (100%)	100	intact - exact match		OprD intact	0	0	none	0	0	not included
GCF_013912795	99.68	0.11	410234	6401613	A	1527	complete (100%)	1326/1326 (100%)	OprD_1	441/441 (100%)	100	intact - exact match		OprD intact	0	0	none	0	0	not included
GCF_013912835	99.68	0.11	226430	6560573	A	1919	complete (100%)	1326/1326 (100%)	OprD_1	441/441 (100%)	100	intact - exact match		OprD intact	0	0	none	0	0	0
GCF_013912895	99.35	1.36	232413	7059166	B	357	complete (100%)	1326/1326 (100%)	OprD_3	441/441 (100%)	99.8	premature stop	Q202*	OprD inactivated	0	0	gyrA_D87G, gyrA_D87G	1	1	1
GCF_013912965	99.68	0.11	449734	6395755	A	254	complete (100%)	1326/1326 (100%)	OprD_1	441/441 (100%)	100	intact - exact match		OprD intact	0	0	none	0	0	not included
GCF_013912995	99.68	0.11	516566	6310873	B	207	complete (100%)	1326/1326 (100%)	OprD_3	441/441 (100%)	100	intact - exact match		OprD intact	0	0	none	0	0	0
GCF_013913035	99.68	0.53	296861	6845737	A	155	complete (100%)	1325/1326 (99.92%)	OprD_1	296/441 (67.1%)	99.7	frameshift indel		OprD inactivated	0	0	none	0	0	not included
GCF_013913095	99.68	1.74	207312	7556858	B	308	complete (100%)	1332/1332 (100%)	OprD_2	443/443 (100%)	100	intact - exact match		OprD intact	0	0	gyrA_D87G, gyrA_D87G	0	0	not included
GCF_013913155	99.68	0.68	199095	7094489	B	532	complete (100%)	1332/1332 (100%)	OprD_2	443/443 (100%)	100	intact - exact match		OprD intact	0	0	none	1	1	0
GCF_013913205	99.68	0.63	246365	7155384	A	-	complete (100%)	1332/1332 (100%)	OprD_4	443/443 (100%)	100	intact - exact match		OprD intact	0	0	none	0	0	0
GCF_013913245	100	2.06	225133	7239501	A	244	complete (100%)	1332/1332 (100%)	OprD_4	443/443 (100%)	100	intact - exact match		OprD intact	0	0	gyrA_D87G	1	1	0
GCF_013913295	99.68	0.11	405739	6398992	A	274	complete (100%)	1326/1326 (100%)	OprD_1	441/441 (100%)	100	intact - exact match		OprD intact	0	0	none	0	0	not included
GCF_013913365	99.35	0.15	272183	7109804	A	395	complete (100%)	1326/1326 (100%)	OprD_1	441/441 (100%)	100	intact - exact match		OprD intact	0	0	none	0	0	not included
GCF_013913385	99.35	0.15	319136	7109910	A	395	complete (100%)	1326/1326 (100%)	OprD_1	441/441 (100%)	100	intact - exact match		OprD intact	0	0	none	0	0	0
GCF_013913435	99.68	0.11	197912	7125275	A	111	complete (100%)	1326/1326 (100%)	OprD_5	441/441 (100%)	99.8	premature stop	W65*	OprD inactivated	0	0	gyrA_D87G, gyrA_D87G	1	1	1
GCF_013913495	99.68	0.11	252969	7053557	A	395	complete (100%)	1326/1326 (100%)	OprD_1	441/441 (100%)	100	intact - exact match		OprD intact	0	0	none	0	0	0
GCF_014040785	99.68	0.92	350071	6564556	A	-	complete (100%)	1326/1326 (100%)	OprD_1	441/441 (100%)	100	intact - exact match		OprD intact	0	0	none	0	0	0
GCF_014040815	100	0.14	504019	6404262	B	1621	complete (100%)	1332/1332 (100%)	OprD_2	443/443 (100%)	100	intact - exact match		OprD intact	0	0	none	0	0	0
GCF_014040885	99.68	0.49	177446	6946945	B	253	complete (100%)	1332/1332 (100%)	OprD_2	443/443 (100%)	100	intact - exact match		OprD intact	0	0	none	1	1	not included
GCF_014076625	99.68	0.81	664428	6574551	A	635	complete (100%)	1326/1326 (100%)	OprD_1	441/441 (100%)	100	intact - exact match		OprD intact	0	0	none	0	0	not included
GCF_014204425	99.68	0.65	295477	6783468	A	252	complete (100%)	1326/1326 (100%)	OprD_1	441/441 (100%)	100	intact - exact match		OprD intact	0	0	none	0	0	not included
GCF_014235285	99.68	0.43	376348	6601920	A	-	complete (100%)	1332/1332 (100%)	OprD_4	443/443 (100%)	100	intact - exact match		OprD intact	0	0	none	0	0	0
GCF_014235305	99.68	0.82	258204	6832764	B	319	complete (100%)	1332/1332 (100%)	OprD_8	443/443 (100%)	100	intact - exact match		OprD intact	0	0	none	0	0	not included
GCF_014333435	99.59	1.52	26344	6467755	B	253	complete (100%)	1332/1332 (100%)	OprD_2	443/443 (100%)	100	intact - exact match		OprD intact	0	0	none	0	0	not included
GCF_014489185	99.68	0.94	269094	6987458	B	620	complete (100%)	1332/1332 (100%)	OprD_2	443/443 (100%)	100	intact - exact match		OprD intact	0	0	none	0	0	not included
GCF_014596255	99.68	0.14	203045	6825132	A	348	complete (100%)	1332/1332 (100%)	OprD_6	443/443 (100%)	99.8	premature stop	W65*	OprD inactivated	0	0	none	0	0	not included
GCF_014639135	99.59	0.11	182337	6240109	A	549	complete (100%)	1332/1332 (100%)	OprD_4	443/443 (100%)	100	intact - exact match		OprD intact	0	0	none	0	0	0
GCF_014672935	99.68	0.11	408884	6275353	A	262	complete (100%)	1326/1326 (100%)	OprD_1	441/441 (100%)	100	intact - exact match		OprD intact	0	0	gyrA_D87G	0	0	not included
GCF_014673185	99.68	0.22	377743	6914470	A	17	complete (100%)	1326/1326 (100%)	OprD_1	441/441 (100%)	100	intact - exact match		OprD intact	0	0	none	0	0	0
GCF_014712765	99.68	0.6	160204	6840353	B	-	complete (100%)	1324/1326 (99.85%)	OprD_3	306/441 (69.4%)	99.7	frameshift indel		OprD inactivated	0	0	gyrA_D87G	1	1	not included
GCF_014854655	99.68	0.22	6520277	6520277	A	970	complete (100%)	1326/1326 (100%)	OprD_5	441/441 (100%)	100	intact - exact match		OprD intact	0	0	none	0	0	not included
GCF_014930935	99.68	0.11	6229397	6229397	B	1248	complete (100%)	1326/1326 (100%)	OprD_3	441/441 (100%)	100	intact - exact match		OprD intact	0	0	none	0	0	not included
GCF_015265675	99.68	0.46	99727	6440623	A	132	complete (100%)	1326/1326 (100%)	OprD_1	441/441 (100%)	100	intact - exact match		OprD intact	0	0	none	0	0	not included
GCF_015317275	99.19	1.01	21180	7021971	A	-	complete (100%)	1332/1332 (100%)	OprD_4	443/443 (100%)	100	intact - exact match		OprD intact	0	0	none	1	1	0
GCF_015317435	99.68	1.47	54135	6900993	A	244	complete (100%)	1042/1332 (78.23%)	OprD_4	347/443 (78.3%)	100	truncated		OprD inactivated	0	0	gyrA_D87G	0	0	1
GCF_015317505	98.62	0.91	35849	6721576	B	235	complete (100%)	1322/1332 (99.25%)	OprD_2	328/443 (74%)	100	frameshift indel		OprD inactivated	0	0	gyrA_D87G, gyrA_D87G	1	1	not included
GCF_015317535	99.35	0.54	70719	6753946	B	235	complete (100%)	1322/1332 (99.25%)	OprD_2	328/443 (74%)	100	frameshift indel		OprD inactivated	0	0	gyrA_D87G, gyrA_D87G	1	1	not included
GCF_015317575	99.35	0.53	113715	6764860	B	235	complete (100%)	1322/1332 (99.25%)	OprD_2	328/443 (74%)	100	frameshift indel		OprD inactivated	0	0	gyrA_D87G, gyrA_D87G	1	1	not included
GCF_015317785	99.19	0.99	28772	6708352	B	235	complete (100%)	1322/1332 (99.25%)	OprD_2	328/443 (74%)	100	frameshift indel		OprD inactivated	0	0	gyrA_D87G, gyrA_D87G	1	1	1
GCF_015317825	97.67	0.72	16471	6620102	A	-	complete (100%)	1322/1332 (99.25%)	OprD_6	422/443 (95.3%)	99.8	frameshift indel		OprD inactivated	0	0	gyrA_D87G, gyrA_D87G	1	0	not included
GCF_015317915	99.68	0.45	76288	6771093	A	244	complete (100%)	1332/1332 (100%)	OprD_4	443/443 (100%)	100	intact - exact match		OprD intact	0	0	gyrA_D87G, gyrA_D87G	0	0	0
GCF_015626655	99.59	0.11	102638	6418273	A	885	complete (100%)	1332/1332 (100%)	OprD_2	443/443 (100%)	100	intact - exact match		OprD intact	0	0	none	0	0	not included
GCF_015626695	99.59	0.11	126411	6411085	A	274	complete (100%)	1326/1326 (100%)	OprD_1	441/441 (100%)	100	intact - exact match		OprD intact	0	0	none	0	0	not included
GCF_015627075	99.68	0.11	79626	6425892	A	938	complete (100%)	1331/1332 (99.92%)	OprD_2	340/443 (76.7%)	99.7	frameshift indel		OprD inactivated	0	0	none	0	0	not included
GCF_015680075	99.68	0.11	281521	6238699	A	170	complete (100%)	1326/1326 (100%)	OprD_1	441/441 (100%)	100	intact - exact match		OprD intact	0	0	none	0	0	not included
GCF_015697465	99.68	0.14	6480192	6480192	A	232	complete (100%)	1332/1332 (100%)	OprD_4	443/443 (100%)	100	intact - exact match		OprD intact	0	0	none	0	0	0
GCF_015697645	99.68	0.49	6935851	6935851	B	235	complete (100%)	1333/1332 (100.08%)	OprD_2	401/443 (90.5%)	100	frameshift indel		OprD inactivated	0	1	gyrA_D87G, gyrA_D87G	1	1	1
GCF_015704805	99.68	0.11	373747	6268410	A	1600	complete (100%)	1332/1332 (100%)	OprD_6	443/443 (100%)	100	intact - exact match		OprD intact	0	0	none	0	0	0
GCF_015732105	99.68	0.43	6739176	7008890	B	308	complete (100%)	1332/1332 (100%)	OprD_2	443/443 (100%)	100	intact - exact match		OprD intact	0	0	none	0	0	0
GCF_015865055	99.35	0.11	209878	7072269	A	111	incomplete (95.71%)	1326/1326 (100%)	OprD_5	441/441 (100%)	100	intact - exact match		OprD inactivated	0	0	gyrA_D87G, gyrA_D87G	1	1	not included
GCF_016054815	99.46	0.49	135720	6881183	A	233	complete (100%)	1326/1326 (100%)	OprD_1	441/441 (100%)	99.8	premature stop	W138*	OprD inactivated	0	0	gyrA_D87G, gyrA_D87G	1	0	not included
GCF_016054915	99.46	0.49	75029	6893074	A	233	complete (100%)	1326/1326 (100%)	OprD_1	441/441 (100%)	99.8	premature stop	W138*	OprD inactivated	0	0	gyrA_D87G, gyrA_D87G	1	1	1
GCF_016055845	99.68	0.48	223094	6910069	A	277	complete (100%)	1330/1332 (99.85%)	OprD_6	318/443 (71.8%)	99.7	frameshift indel		OprD inactivated	1	0	gyrA_D87G, gyrA_D87G	1	1	1
GCF_016056075	99.68	0.63	289884	6854917	A	244	complete (100%)	1332/1332 (100%)	OprD_4	443/443 (100%)	100	intact - exact match		OprD intact	0	0	none	0	0	not included
GCF_016105505	99.68	1.46	7157191	7157191	A	2779	complete (100%)	852/1332 (63.96%)	OprD_6	284/443 (64.1%)	99.6	truncated		OprD inactivated	0	0	none	0	0	1
GCF_016107485	99.68	0.11	6275467	6275467	A	549	complete (100%)	1332/1332 (100%)	OprD_4	443/443 (100%)	100	intact - exact match		OprD intact	0	0	none	0	0	0
GCF_016456225	98.86	0.11	1124653	6766710	A	654	complete (100%)	1326/1326 (100%)	OprD_5	441/441 (100%)	100	intact - exact match		OprD intact	0	0	gyrA_D87G, gyrA_D87G	1	0	not included
GCF_016584725	99.68	0.11	6534364	6534364	B	1445	complete (100%)	1332/1332 (100%)	OprD_2	443/443 (100%)	100	intact - exact match		OprD intact	0	0	none	0	0	0
GCF_016617775	99.68	0.43	154036	6791737	B	235	complete (100%)	1332/1332 (100%)	OprD_2	443/443 (100%)	100	intact - exact match		OprD intact	0	0	gyrA_D87G	1	0	not included
GCF_016622225	99.68	0.14	607535	6473118	B	-	complete (100%)	1332/1332 (100%)	OprD_2	443/443 (100%)	100	intact - exact match		OprD intact	0	0	none	0	0	0
GCF_016622505	99.68	0.14	3494748	6547069	B	-	complete (100%)	1332/1332 (100%)	OprD_2	443/443 (100%)	100	intact - exact match		OprD intact	0	0	none	0	0	not included
GCF_016681025	99.68	0.2	220019	6331808	A	639	complete (100%)	1327/1326 (100.08%)	OprD_5	408/441 (92.5%)	99.8	frameshift indel		OprD inactivated	0	0	none	0	0	not included
GCF_016745115	99.68	0.86	7177049	7177049	A	292	complete (100%)	1313/1326 (99.02%)	OprD_1	359/441 (81.4%)	100	truncated		OprD inactivated	0	0	gyrA_D87G, gyrA_D87G	1	1	not included
GCF_016745175	99.68	0.46	7103853	7103853	B	235	complete (100%)	1330/1332 (99.85%)	OprD_2	416/443 (93.9%)	99.5	frameshift indel		OprD inactivated	0	0	gyrA_D87G, gyrA_D87G	1	1	not included
GCF_016762735	99.68	0.11	371947	6310348	C1	-	complete (100%)	1326/1326 (100%)	OprD_5	441/441 (100%)	100	intact - exact match		OprD intact	0	0	none	0	0	not included
GCF_016792065	99.68	1.32	174903	7485621	B	446	complete (100%)	1332/1332 (100%)	OprD_2	443/443 (100%)	100	intact - exact match		OprD intact	0	0	none	1	1	not included
GCF_016820015	99.68	0.11	4427120	6498213	A	836	complete (100%)	1310/1326 (98.79%)	OprD_1	401/441 (90.9%)	99.5	truncated		OprD inactivated	0	0	none	0	0	not included
GCF_016820075	99.68	1.24	6464487	6891040	A	274	complete (100%)	1326/1326 (100%)	OprD_1	441/441 (100%)	99.8	premature stop	Y343*	OprD inactivated	0	0	gyrA_D87G, gyrA_D87G	0	0	not included
GCF_016820115	99.62	0.26	4103752	6976991	A	360	complete (100%)	1332/1332 (100%)	OprD_6	443/443 (100%)	100	intact - exact match		OprD intact	0	0	gyrA_D87G	0	0	not included
GCF_016820155	99.68	1.24	4862626	7498812	A	463	complete (100%)	1326/1326 (100%)	OprD_5	441/441 (100%)	99.8	premature stop	Q185*	OprD inactivated	0	0	gyrA_D87G	0	0	1
GCF_016836465	99.51	0.11	6866846	6917461	A	654	complete (100%)	1326/1326 (100%)	OprD_5	441/441 (100%)	99.8	premature stop	W277*	OprD inactivated	0	0	gyrA_D87G, gyrA_D87G	1	0	not included
GCF_016836525	99.68	0.11	6394864	6397653	A	639	complete (100%)	1326/1326 (100%)	OprD_5	441/441 (100%)	100	intact - exact match		OprD intact	0	0	none	0	0	not included
GCF_016836565	99.68	0.49	6903027	6947595	B	1203	complete (100%)	1332/1332 (100%)	OprD_2	443/443 (100%)	100	intact - exact match		OprD intact	0	0	gyrA_D87G, gyrA_D87G	1	0	0
GCF_016836605	99.51	0.11	6892595	6957799	A	654	complete (100%)	1326/1326 (100%)	OprD_5	441/441 (100%)	99.8	premature stop	W277*	OprD inactivated	0	0	gyrA_D87G, gyrA_D87G	1	0	not included
GCF_016836665	99.51	0.11	6890377	6955646	A	654	complete (100%)	1326/1326 (100%)	OprD_5	441/441 (100%)	99.8	premature stop	W277*	OprD inactivated	0	0	gyrA_D87G, gyrA_D87G	1	0	1
GCF_016905405	99.68	1.06	659943	7091263	A	17	complete (100%)	1158/1326 (87.33%)	OprD_1	387/441 (87.8%)	99.7	truncated		OprD inactivated	0	0	gyrA_D87G, gyrA_D87G	1	1	not included
GCF_016925475	99.68	0.54	6847382	6850198	B	357	complete (100%)	1309/1326 (98.72%)	no hit			truncated		OprD inactivated	0	0	gyrA_D87G, gyrA_D87G	1	1	1
GCF_017168665	99.68	0.54	47965	6649950	B	357	complete (100%)	1309/1326 (98.72%)	no hit			truncated		OprD inactivated	0	0	gyrA_D87G, gyrA_D87G	1	1	not included
GCF_017168745	99.51	0.11	57091	6852687	A	654	complete (100%)	1325/1326 (99.92%)	OprD_5	311/441 (70.5%)	99.7	frameshift indel		OprD inactivated	0	0	gyrA_D87G, gyrA_D87G	1	0	not included
GCF_017168875	99.68	0.43	282610	6898004	B	1203	complete (100%)	1332/1332 (100%)	OprD_2	443/443 (100%)	100	intact - exact match		OprD intact	0	0	gyrA_D87G, gyrA_D87G	1	1	0
GCF_017169185	99.68	0.54	134290	6605864	B	357	complete (100%)	1309/1326 (98.72%)	no hit			truncated		OprD inactivated	0	0	gyrA_D87G, gyrA_D87G	1	1	1
GCF_017169295	99.68	0.53	75089	6906489	B	316	complete (100%)	1313/1326 (99.02%)	OprD_3	294/441 (66.7%)	98.6	truncated		OprD inactivated	0	0	gyrA_D87G, gyrA_D87G	1	0	not included
GCF_900005845	99.68	0.11	243751	6485226	B	253	complete (100%)	1332/1332 (100%)	OprD_2	443/443 (100%)	100	intact - exact match		OprD intact	0	0	none	0	0	not included
GCF_900106135	99.35	0.43	419182	6647043	B	319	complete (100%)	1332/1332 (100%)	OprD_8	443/443 (100%)	99.8	premature stop	L292*	OprD inactivated	0	0	none	0	0	not included
GCF_900106155	99.68	0.43	293679	6756778	B	319	complete (100%)	1332/1332 (100%)	OprD_8	443/443 (100%)	99.8	premature stop	W277*	OprD inactivated	0	0	none	0	0	not included
GCF_900106175	99.68	0.49	257077	6930434	B	377	complete (100%)	1332/1332 (100%)	OprD_2	443/443 (100%)	100	intact - exact match		OprD intact	0	0	none	0	0	not included
GCF_900106205	99.68	0.43	269342	6759131	B	319	complete (100%)	1332/1332 (100%)	OprD_8	443/443 (100%)	100	intact - exact match		OprD intact	0	0	none	0	0	0
GCF_900106235	99.68	0.24	390438	6865715	B	253	complete (100%)	1332/1332 (100%)	OprD_2	443/443 (100%)	100	intact - exact match		OprD intact	0	0	none	0	0	not included
GCF_900106255	99.68	0.49	257077	6930206	B	377	complete (100%)	1332/1332 (100%)	OprD_2	443/443 (100%)	99.8	premature stop	Q250*	OprD inactivated	0	0	none	0	0	1
GCF_900106915	99.55	0.24	390436	6867285	B	253	complete (100%)	1330/1332 (99.85%)	OprD_2	331/443 (74.7%)	100	frameshift indel		OprD inactivated	0	0	none	0	0	1
GCF_900143775	99.43	0.11	156783	6732116	A	845	complete (100%)	1326/1326 (100%)	OprD_1	441/441 (100%)	100	intact - exact match		OprD intact	0	0	gyrA_D87G	0	0	not included
GCF_900143805	99.51	0.11	204631	6733867	A	845	complete (100%)	1326/1326 (100%)	OprD_1	441/441 (100%)	100	intact - exact match		OprD intact	0	0	none	0	0	0
GCF_900143825	99.68	0.6	86462	6418734	A	1068	complete (100%)	1326/1326 (100%)	OprD_1	441/441 (100%)	100	intact - exact match		OprD intact	0	0	none	0	0	not included
GCF_900143845	99.68	0.43	156760	6424706	A	1068	complete (100%)	1326/1326 (100%)	OprD_1	441/441 (100%)	100	intact - exact match		OprD intact	0	0	none	0	0	0
GCF_900143875	99.68	0.6	86459	6417288	A	1068	complete (100%)	1326/1326 (100%)	OprD_1	441/441 (100%)	100	intact - exact match		OprD intact	0	0	none	0	0	not included
GCF_900143905	99.68	0.15	129029	6544520	B	1822	complete (100%)	1332/1332 (100%)	OprD_2	443/443 (100%)	100	intact - exact match		OprD intact	0	0	none	0	0	not included
GCF_900143925	99.68	0.45	173090	6516158	A	291	complete (100%)	1326/1326 (100%)	OprD_1	441/441 (100%)	100	intact - exact match		OprD intact	0	0	none	0	0	not included
GCF_900143945	99.68	0.11	177475	6613780	A	2238	complete (100%)	1332/1332 (100%)	OprD_6	443/443 (100%)	100	intact - exact match		OprD intact	0	0	none	0	0	not included
GCF_900143975	99.68	0.11	80596	6521869	A	2238	complete (100%)	1332/1332 (100%)	OprD_6	443/443 (100%)	100	intact - exact match		OprD intact	0	0	none	0	0	0
GCF_900144005	99.59	0.15	164021	6537147	B	1822	complete (100%)	1332/1332 (100%)	OprD_2	443/443 (100%)	100	intact - exact match		OprD intact	0	0	none	0	0	not included
GCF_900144025	99.68	0.43	147716	6426317	A	1068	complete (100%)	1326/1326 (100%)	OprD_1	441/441 (100%)	100	intact - exact match		OprD intact	0	0	none	0	0	not included
GCF_900144045	99.68	0.27	160966	6321289	A	2604	complete (100%)	1326/1326 (100%)	OprD_1	441/441 (100%)	100	intact - exact match		OprD intact	0	0	none	0	0	0
GCF_900144075	99.68	1.37	82793	6755101	B	671	complete (100%)	1326/1326 (100%)	OprD_3	441/441 (100%)	100	intact - exact match		OprD intact	0	0	none	0	0	not included
GCF_900144105	99.68	0.11	151755	6610662	A	2238	complete (100%)	1332/1332 (100%)	OprD_6	443/443 (100%)	100	intact - exact match		OprD intact	0	0	none	0	0	not included
GCF_900144125	99.68	1.37	95614	6754035	B	671	complete (100%)	1326/1326 (100%)	OprD_3	441/441 (100%)	100	intact - exact match		OprD intact	0	0	none	0	0	not included
GCF_900144145	99.68	1.37	84233	6753394	B	671	complete (100%)	1326/1326 (100%)	OprD_3	441/441 (100%)	100	intact - exact match		OprD intact	0	0	none	0	0	0
GCF_900144175	99.68	0.11	130472	6613999	A	2238	complete (100%)	1332/1332 (100%)	OprD_6	443/443 (100%)	100	intact - exact match		OprD intact	0	0	none	0	0	0
GCF_900144205	99.43	0.11	81671	6462549	B	1822	complete (100%)	1332/1332 (100%)	OprD_2	443/443 (100%)	100	intact - exact match		OprD intact	0	0	none	0	0	not included
GCF_900144225	99.51	0.11	205168	6739211	A	845	complete (100%)	1326/1326 (100%)	OprD_1	441/441 (100%)	100	intact - exact match		OprD intact	0	0	gyrA_D87G	0	0	not included
GCF_900144245	99.43	0.11	54253	6471162	B	1822	complete (100%)	1332/1332 (100%)	OprD_2	443/443 (100%)	100	intact - exact match		OprD intact	0	0	none	0	0	0
GCF_900144275	97.62	0.11	129045	6429005	B	1822	complete (100%)	1332/1332 (100%)	OprD_2	443/443 (100%)	100	intact - exact match		OprD intact	0	0	none	0	0	not included
GCF_900144305	99.68	0.11	143822	6481313	B	1822	complete (100%)	1332/1332 (100%)	OprD_2	443/443 (100%)	100	intact - exact match		OprD intact	0	0	none	0	0	0
GCF_900144325	99.68	0.11	122947	6493270	B	1822	complete (100%)	1332/1332 (100%)	OprD_2	443/443 (100%)	100	intact - exact match		OprD intact	0	0	none	0	0	not included
GCF_900144345	99.68	0.14	76595	6431494	A	160	complete (100%)	1326/1326 (100%)	OprD_1	441/441 (100%)	100	intact - exact match		OprD intact	0	0	none	0	0	0
GCF_900144375	99.68	0.11	162303	6228617	A	217	complete (100%)	1326/1326 (100%)	OprD_1	441/441 (100%)	100	intact - exact match		OprD intact	0	0	gyrA_D87G	0	0	not included
GCF_900144405	99.49	0.65	94032	6980414	A	381	complete (100%)	1326/1326 (100%)	OprD_5	441/441 (100%)	100	intact - exact match		OprD intact	0	0	none	0	0	not included
GCF_900144425	99.68	0.76	109051	6987214	A	381	complete (100%)	1326/1326 (100%)	OprD_5	441/441 (100%)	100	intact - exact match		OprD intact	0	0	none	0	0	not included
GCF_900144445	99.6	0.65	101937	6992171	A	381	complete (100%)	1326/1326 (100%)	OprD_5	441/441 (100%)	100	intact - exact match		OprD intact	0	0	none	0	0	not included
GCF_900144475	99.6	0.65	87324	6946363	A	381	complete (100%)	1315/1326 (99.17%)	OprD_5	316/441 (71.7%)	99.4	frameshift indel		OprD inactivated	0	0	none	0	0	not included
GCF_900144505	99.57	0.76	86443	6942507	A	381	complete (100%)	1312/1326 (98.94%)	OprD_5	401/441 (90.9%)	100	truncated		OprD inactivated	0	0	none	0	0	not included
GCF_900144525	99.66	0.11	98838	6282515	A	443	complete (100%)	1326/1326 (100%)	OprD_1	441/441 (100%)	100	intact - exact match		OprD intact	0	0	gyrA_D87G	0	0	not included
GCF_900144545	99.66	0.11	87336	6279361	A	443	complete (100%)	1326/1326 (100%)	OprD_1	441/441 (100%)	100	intact - exact match		OprD intact	0	0	none	0	0	0
GCF_900144575	99.66	0.11	178974	6290574	A	443	complete (100%)	1326/1326 (100%)	OprD_1	441/441 (100%)	100	intact - exact match		OprD intact	0	0	gyrA_D87G	0	0	not included
GCF_900144605	99.18	0.11	75098	6173857	A	443	complete (100%)	1326/1326 (100%)	OprD_1	441/441 (100%)	100	intact - exact match		OprD intact	0	0	none	0	0	not included
GCF_900144625	99.34	0.27	77247	6204965	A	443	complete (100%)	1326/1326 (100%)	OprD_1	441/441 (100%)	100	intact - exact match		OprD intact	0	0	none	0	0	not included
GCF_900144645	99.66	0.11	120127	6286466	A	443	complete (100%)	1326/1326 (100%)	OprD_1	441/441 (100%)	100	intact - exact match		OprD intact	0	0	none	0	0	0
GCF_900144675	99.68	0.11	85832	6425047	B	2649	complete (100%)	1332/1332 (100%)	OprD_2	443/443 (100%)	100	intact - exact match		OprD intact	0	0	none	0	0	not included
GCF_900144705	99.4	0.11	65685	6420048	B	2649	complete (100%)	1332/1332 (100%)	OprD_2	443/443 (100%)	100	intact - exact match		OprD intact	0	0	none	0	0	not included
GCF_900144725	99.4	0.27	70375	6416639	B	2649	complete (100%)	1332/1332 (100%)	OprD_2	443/443 (100%)	100	intact - exact match		OprD intact	0	0	none	0	0	not included
GCF_900144745	99.51	0.11	74748	6419093	B	2649	complete (100%)	1332/1332 (100%)	OprD_2	443/443 (100%)	100	intact - exact match		OprD intact	0	0	none	0	0	not included
GCF_900144775	99.85	0.22	51936	6297221	C1	-	complete (100%)	1326/1326 (100%)	OprD_1	441/441 (100%)	100	intact - exact match		OprD intact	0	0	none	0	0	not included
GCF_900144905	99.82	0.27	48824	6284846	C1	-	complete (100%)	1326/1326 (100%)	OprD_1	441/441 (100%)	100	intact - exact match		OprD intact	0	0	none	0	0	not included
GCF_900144925	99.6	0.12	62166	6594518	B	253	complete (100%)	1332/1332 (100%)	OprD_2	443/443 (100%)	100	intact - exact match		OprD intact	0	0	none	0	0	not included
GCF_900144945	99.17	0.23	37469	6556584	B	253	complete (100%)	1332/1332 (100%)	OprD_2	443/443 (100%)	100	intact - exact match		OprD intact	0	0	none	0	0	0
GCF_900144975	99.44	0.23	53639	6583398	B	253	complete (100%)	1332/1332 (100%)	OprD_2	443/443 (100%)	100	intact - exact match		OprD intact	0	0	none	0	0	not included
GCF_900145005	99.68	0.11	105596	6608015	B	253	complete (100%)	1332/1332 (100%)	OprD_2	443/443 (100%)	100	intact - exact match		OprD intact	0	0	none	0	0	not included
GCF_900145025	99.6	0.11	68276	6594173	B	253	complete (100%)	1332/1332 (100%)	OprD_2	443/443 (100%)	100	intact - exact match		OprD intact	0	0	none	0	0	not included
GCF_900145045	99.68	0.11	154802	6602817	B	253	complete (100%)	1332/1332 (100%)	OprD_2	443/443 (100%)	100	intact - exact match		OprD intact	0	0	none	0	0	not included
GCF_900145075	99.68	0.11	130038	6361502	A	386	complete (100%)	1322/1326 (99.7%)	OprD_1	415/441 (94.1%)	100	frameshift indel		OprD inactivated	0	0	gyrA_D87G	0	0	not included
GCF_900145105	99.68	0.11	154813	6598049	B	253	complete (100%)	1332/1332 (100%)	OprD_2	443/443 (100%)	100	intact - exact match		OprD intact	0	0	none	0	0	0
GCF_900145125	99.68	0.11	106787	6600357	B	253	complete (100%)	1332/1332 (100%)	OprD_2	443/443 (100%)	100	intact - exact match		OprD intact	0	0	none	0	0	0
GCF_900145145	99.59	0.11	105950	6607531	B	253	complete (100%)	1332/1332 (100%)	OprD_2	443/443 (100%)	100	intact - exact match		OprD intact	0	0	none	0	0	0
GCF_900145175	99.68	0.27	98802	6461766	A	2661	complete (100%)	1326/1326 (100%)	OprD_1	441/441 (100%)	100	intact - exact match		OprD intact	0	0	none	0	0	0
GCF_900145205	99.68	0.46	119953	6555354	B	2665	complete (100%)	1332/1332 (100%)	OprD_2	443/443 (100%)	100	intact - exact match		OprD intact	0	0	none	0	0	0
GCF_900145225	99.68	0.16	159646	6535922	A	379	complete (100%)	1326/1326 (100%)	OprD_1	441/441 (100%)	100	intact - exact match		OprD intact	0	0	none	0	0	not included
GCF_900145245	99.68	0.16	98340	6535141	A	379	complete (100%)	1326/1326 (100%)	OprD_1	441/441 (100%)	100	intact - exact match		OprD intact	0	0	none	0	0	not included
GCF_900145275	99.68	0.15	119526	6565300	B	207	complete (100%)	1326/1326 (100%)	OprD_3	441/441 (100%)	100	intact - exact match		OprD intact	0	0	none	0	0	0
GCF_900145305	99.6	0.15	74510	6558562	B	207	complete (100%)	1326/1326 (100%)	OprD_3	441/441 (100%)	100	intact - exact match		OprD intact	0	0	none	0	0	not included
GCF_900145325	99.52	0.43	56246	6540790	B	207	complete (100%)	1326/1326 (100%)	OprD_3	441/441 (100%)	100	intact - exact match		OprD intact	0	0	none	0	0	not included
GCF_900145345	99.68	0.15	107832	6523568	B	207	complete (100%)	1326/1326 (100%)	OprD_3	441/441 (100%)	100	intact - exact match		OprD intact	0	0	none	0	0	not included
GCF_900145375	99.44	0.14	141857	6343319	A	381	complete (100%)	1326/1326 (100%)	OprD_5	441/441 (100%)	100	intact - exact match		OprD intact	0	0	none	0	0	not included
GCF_900145405	99.68	1.22	93086	7034476	B	235	complete (100%)	1332/1332 (100%)	OprD_2	443/443 (100%)	100	intact - exact match		OprD intact	0	0	none	1	1	not included
GCF_900145425	99.59	0.22	113141	6234865	A	676	complete (100%)	1326/1326 (100%)	OprD_1	441/441 (100%)	100	intact - exact match		OprD intact	0	0	none	0	0	not included
GCF_900145445	99.68	1.04	98335	6798474	A	709	complete (100%)	1332/1332 (100%)	OprD_6	443/443 (100%)	100	intact - exact match		OprD intact	0	0	none	0	0	0
GCF_900145475	99.68	0.88	217968	6900603	A	709	complete (100%)	1332/1332 (100%)	OprD_6	443/443 (100%)	100	intact - exact match		OprD intact	0	0	none	0	0	not included
GCF_900145505	99.68	0.22	255777	6236711	A	676	complete (100%)	1326/1326 (100%)	OprD_1	441/441 (100%)	100	intact - exact match		OprD intact	0	0	none	0	0	not included
GCF_900145525	99.68	0.11	198455	6228243	A	676	complete (100%)	1326/1326 (100%)	OprD_1	441/441 (100%)	100	intact - exact match		OprD intact	0	0	none	0	0	not included
GCF_900145545	99.68	0.22	205497	6241551	A	676	complete (100%)	1326/1326 (100%)	OprD_1	441/441 (100%)	100	intact - exact match		OprD intact	0	0	none	0	0	not included
GCF_900145575	99.59	0.22	268717	6236117	A	676	complete (100%)	1326/1326 (100%)	OprD_1	441/441 (100%)	100	intact - exact match		OprD intact	0	0	none	0	0	0
GCF_900145605	99.68	0.46	241914	6500765	A	2670	complete (100%)	1326/1326 (100%)	OprD_1	441/441 (100%)	100	intact - exact match		OprD intact	0	0	none	0	0	not included
GCF_900145625	99.68	0.46	234786	6497533	A	2670	complete (100%)	1326/1326 (100%)	OprD_1	441/441 (100%)	100	intact - exact match		OprD intact	0	0	none	0	0	not included
GCF_900145645	99.68	0.46	251798	6501498	A	2670	complete (100%)	1326/1326 (100%)	OprD_1	441/441 (100%)	100	intact - exact match		OprD intact	0	0	none	0	0	0
GCF_900145675	99.68	0.11	256936	6421865	A	132	complete (100%)	1326/1326 (100%)	OprD_1	441/441 (100%)	100	intact - exact match		OprD intact	0	0	none	0	0	not included
GCF_900145705	99.68	0.27	206521	6420146	A	132	complete (100%)	1326/1326 (100%)	OprD_1	441/441 (100%)	100	intact - exact match		OprD intact	0	0	none	0	0	0
GCF_900145725	99.64	0.11	166738	6421170	A	132	complete (100%)	1326/1326 (100%)	OprD_1	441/441 (100%)	100	intact - exact match		OprD intact	0	0	none	0	0	not included
GCF_900145745	99.59	0.11	219013	6422959	A	132	complete (100%)	675/1326 (50.9%)	no hit			truncated		OprD inactivated	0	0	none	0	0	not included
GCF_900145775	99.68	0.11	151588	6420607	A	132	complete (100%)	675/1326 (50.9%)	no hit			truncated		OprD inactivated	0	0	none	0	0	not included
GCF_900145805	99.6	0.11	90315	6413921	A	132	complete (100%)	675/1326 (50.9%)	no hit			truncated		OprD inactivated	0	0	none	0	0	not included
GCF_900145825	99.59	0.27	109997	6415857	A	132	complete (100%)	675/1326 (50.9%)	no hit			truncated		OprD inactivated	0	0	none	0	0	not included
GCF_900145845	99.68	0.57	125392	6775289	A	179	complete (100%)	1326/1326 (100%)	OprD_1	441/441 (100%)	100	intact - exact match		OprD intact	0	0	none	0	0	not included
GCF_900145875	99.59	0.65	88655	6832521	A	179	complete (100%)	1326/1326 (100%)	OprD_1	441/441 (100%)	100	intact - exact match		OprD intact	0	0	none	0	0	not included
GCF_900145905	99.68	0.65	81702	6778610	A	179	complete (100%)	1326/1326 (100%)	OprD_1	441/441 (100%)	100	intact - exact match		OprD intact	0	0	none	0	0	0
GCF_900145925	99.68	0.49	151322	6736296	A	179	complete (100%)	1326/1326 (100%)	OprD_1	441/441 (100%)	100	intact - exact match		OprD intact	0	0	none	0	0	not included
GCF_900145945	99.59	0.65	90725	6822112	A	179	complete (100%)	1326/1326 (100%)	OprD_1	441/441 (100%)	100	intact - exact match		OprD intact	0	0	none	0	0	0
GCF_900145975	99.59	0.11	93681	6718058	A	27	complete (100%)	1326/1326 (100%)	OprD_1	441/441 (100%)	100	intact - exact match		OprD intact	0	0	none	0	0	not included
GCF_900146005	99.59	0.11	104667	6713234	A	27	complete (100%)	1326/1326 (100%)	OprD_1	441/441 (100%)	100	intact - exact match		OprD intact	0	0	none	0	0	0
GCF_900146025	99.68	0.11	134251	6616045	A	27	complete (100%)	1326/1326 (100%)	OprD_1	441/441 (100%)	100	intact - exact match		OprD intact	0	0	none	0	0	0
GCF_900146045	99.68	0.11	95810	6608877	A	27	complete (100%)	1326/1326 (100%)	OprD_1	441/441 (100%)	100	intact - exact match		OprD intact	0	0	none	0	0	not included
GCF_900146075	99.68	0.49	98589	6905051	A	395	complete (100%)	1326/1326 (100%)	OprD_1	441/441 (100%)	100	intact - exact match		OprD intact	0	0	none	0	0	not included
GCF_900146105	99.59	0.49	151872	6912324	A	395	complete (100%)	1326/1326 (100%)	OprD_1	441/441 (100%)	100	intact - exact match		OprD intact	0	0	none	0	0	0
GCF_900146125	99.68	0.49	145728	6909139	A	395	complete (100%)	1326/1326 (100%)	OprD_1	441/441 (100%)	100	intact - exact match		OprD intact	0	0	none	0	0	not included
GCF_900146145	99.68	0.65	126695	6902843	A	395	complete (100%)	1326/1326 (100%)	OprD_1	441/441 (100%)	100	intact - exact match		OprD intact	0	0	none	0	0	not included
GCF_900146175	99.59	0.65	99401	6900553	A	395	complete (100%)	1326/1326 (100%)	OprD_1	441/441 (100%)	100	intact - exact match		OprD intact	0	0	none	0	0	not included
GCF_900146205	99.68	0.49	145676	6909252	A	395	complete (100%)	1326/1326 (100%)	OprD_1	441/441 (100%)	100	intact - exact match		OprD intact	0	0	none	0	0	0
GCF_900146225	99.51	0.65	99845	6901881	A	395	complete (100%)	1326/1326 (100%)	OprD_1	441/441 (100%)	100	intact - exact match		OprD intact	0	0	none	0	0	0
GCF_900146245	99.68	0.11	162397	6682630	A	17	complete (100%)	1326/1326 (100%)	OprD_1	441/441 (100%)	100	intact - exact match		OprD intact	0	0	none	0	0	0
GCF_900146275	99.6	0.11	98866	6635639	A	17	complete (100%)	1326/1326 (100%)	OprD_1	441/441 (100%)	100	intact - exact match		OprD intact	0	0	none	0	0	not included
GCF_900146305	99.59	0.11	121524	6632389	A	17	complete (100%)	1326/1326 (100%)	OprD_1	441/441 (100%)	100	intact - exact match		OprD intact	0	0	none	0	0	not included
GCF_900146325	99.27	0.11	110442	6600083	A	17	complete (100%)	1326/1326 (100%)	OprD_1	441/441 (100%)	100	intact - exact match		OprD intact	0	0	none	0	0	not included
GCF_900146345	99.27	0.11	173365	6599317	A	17	complete (100%)	1326/1326 (100%)	OprD_1	441/441 (100%)	100	intact - exact match		OprD intact	0	0	none	0	0	0
GCF_900146375	99.35	0.11	150315	6607828	A	17	complete (100%)	1325/1326 (99.92%)	OprD_1	306/441 (69.4%)	100	frameshift indel		OprD inactivated	0	0	none	0	0	not included
GCF_900146405	99.59	0.39	153033	6674360	B	560	complete (100%)	1326/1326 (100%)	OprD_3	441/441 (100%)	100	intact - exact match		OprD intact	0	0	none	0	0	0
GCF_900146425	99.59	0.39	134686	6676163	B	560	complete (100%)	1326/1326 (100%)	OprD_3	441/441 (100%)	100	intact - exact match		OprD intact	0	0	none	0	0	not included
GCF_900146445	99.59	0.39	235834	6676285	B	560	complete (100%)	1326/1326 (100%)	OprD_3	441/441 (100%)	100	intact - exact match		OprD intact	0	0	none	0	0	not included
GCF_900146475	99.59	0.39	268986	6673397	B	560	complete (100%)	1326/1326 (100%)	OprD_3	441/441 (100%)	100	intact - exact match		OprD intact	0	0	none	0	0	0
GCF_900146505	99.59	0.39	211427	6673232	B	560	complete (100%)	1326/1326 (100%)	OprD_3	441/441 (100%)	100	intact - exact match		OprD intact	0	0	none	0	0	not included
GCF_900146525	99.68	0.49	204348	6828357	B	235	complete (100%)	1332/1332 (100%)	OprD_2	443/443 (100%)	100	intact - exact match		OprD intact	0	0	none	0	0	not included
GCF_900146545	99.68	0.49	337630	6883468	A	395	complete (100%)	1326/1326 (100%)	OprD_1	441/441 (100%)	100	intact - exact match		OprD intact	0	0	none	0	0	not included
GCF_900146575	99.35	0.63	120803	6682315	B	926	complete (100%)	1332/1332 (100%)	OprD_2	443/443 (100%)	100	intact - exact match		OprD intact	0	0	none	1	1	0
GCF_900146605	99.68	0.49	210972	6883792	A	395	complete (100%)	1326/1326 (100%)	OprD_1	441/441 (100%)	100	intact - exact match		OprD intact	0	0	none	0	0	not included
GCF_900146645	99.68	0.11	219134	6557918	A	2677	complete (100%)	1326/1326 (100%)	OprD_1	441/441 (100%)	100	intact - exact match		OprD intact	0	0	none	0	0	not included
GCF_900146675	99.68	0.19	226226	6871019	B	2555	complete (100%)	1326/1326 (100%)	OprD_3	441/441 (100%)	100	intact - exact match		OprD intact	0	0	none	0	0	not included
GCF_900146705	99.68	0.48	210549	6737011	B	253	complete (100%)	1332/1332 (100%)	OprD_2	443/443 (100%)	100	intact - exact match		OprD intact	0	0	none	0	0	0
GCF_900146725	99.68	0.43	210537	6680865	B	253	complete (100%)	1332/1332 (100%)	OprD_2	443/443 (100%)	100	intact - exact match		OprD intact	0	0	none	0	0	not included
GCF_900146745	99.68	0.5	271298	6737899	B	253	complete (100%)	1332/1332 (100%)	OprD_2	443/443 (100%)	100	intact - exact match		OprD intact	0	0	none	0	0	not included
GCF_900146775	99.68	0.43	394977	6310534	A	1743	complete (100%)	1326/1326 (100%)	OprD_1	441/441 (100%)	100	intact - exact match		OprD intact	0	0	none	0	0	not included
GCF_900146805	99.68	0.11	402055	6264714	A	274	complete (100%)	1326/1326 (100%)	OprD_1	441/441 (100%)	100	intact - exact match		OprD intact	0	0	none	0	0	not included
GCF_900146825	99.68	0.11	372218	6294801	A	2684	complete (100%)	1326/1326 (100%)	OprD_1	441/441 (100%)	100	intact - exact match		OprD intact	0	0	none	0	0	not included
GCF_900146845	99.68	0.67	235028	7035416	A	-	complete (100%)	1326/1326 (100%)	OprD_1	441/441 (100%)	100	intact - exact match		OprD intact	0	0	none	0	0	not included
GCF_900146875	99.68	0.11	402139	6318373	A	2584	complete (100%)	1326/1326 (100%)	OprD_1	441/441 (100%)	100	intact - exact match		OprD intact	0	0	none	0	0	not included
GCF_900146905	99.51	0.02	404051	6284578	A	2584	complete (100%)	1313/1326 (99.02%)	OprD_1	290/441 (65.8%)	100	truncated		OprD inactivated	0	0	none	0	0	1
GCF_900146925	99.68	0.11	248929	6366290	A	2584	complete (100%)	1326/1326 (100%)	OprD_1	441/441 (100%)	100	intact - exact match		OprD intact	0	0	none	0	0	0
GCF_900146945	99.68	0.11	402057	6319315	A	2584	complete (100%)	1326/1326 (100%)	OprD_1	441/441 (100%)	100	intact - exact match		OprD intact	0	0	none	0	0	0
GCF_900146975	99.68	0.11	428125	6313567	A	2584	complete (100%)	1326/1326 (100%)	OprD_1	441/441 (100%)	100	intact - exact match		OprD intact	0	0	none	0	0	not included
GCF_900147005	99.35	0.19	192046	6388432	B	313	complete (100%)	1326/1326 (100%)	OprD_3	441/441 (100%)	100	intact - exact match		OprD intact	0	0	none	0	0	not included
GCF_900147025	99.68	0.11	401858	6276913	A	2584	complete (100%)	1313/1326 (99.02%)	OprD_1	290/441 (65.8%)	100	truncated		OprD inactivated	0	0	none	0	0	1
GCF_900147045	99.68	0.11	369562	6278809	A	2584	complete (100%)	1313/1326 (99.02%)	OprD_1	282/441 (63.9%)	100	truncated		OprD inactivated	0	0	none	0	0	not included
GCF_900147075	99.68	0.35	156706	6862578	A	252	complete (100%)	1326/1326 (100%)	OprD_1	441/441 (100%)	100	intact - exact match		OprD intact	0	0	none	0	0	not included
GCF_900147105	99.68	0.15	227723	6974376	A	27	complete (100%)	1326/1326 (100%)	OprD_1	441/441 (100%)	100	intact - exact match		OprD intact	0	0	none	0	0	not included
GCF_900147125	99.66	0.11	203425	6305139	B	-	complete (100%)	1326/1326 (100%)	OprD_3	441/441 (100%)	100	intact - exact match		OprD intact	0	0	none	0	0	0
GCF_900147145	99.36	0.27	65954	6715649	A	17	complete (100%)	1326/1326 (100%)	OprD_1	441/441 (100%)	100	intact - exact match		OprD intact	0	0	none	0	0	not included
GCF_900147175	99.6	0.27	101239	6733375	A	17	complete (100%)	1326/1326 (100%)	OprD_1	441/441 (100%)	100	intact - exact match		OprD intact	0	0	none	0	0	0
GCF_900147205	99.6	0.44	77644	6562390	A	2685	complete (100%)	1326/1326 (100%)	OprD_1	441/441 (100%)	100	intact - exact match		OprD intact	0	0	none	0	0	not included
GCF_900147225	99.6	0.55	101305	6565662	A	2685	complete (100%)	1326/1326 (100%)	OprD_1	441/441 (100%)	100	intact - exact match		OprD intact	0	0	none	0	0	0
GCF_900147245	99.44	0.27	61842	6599725	A	17	complete (100%)	1326/1326 (100%)	OprD_1	441/441 (100%)	100	intact - exact match		OprD intact	0	0	none	0	0	not included
GCF_900147275	98.68	0.32	23941	7147635	A	395	complete (100%)	1325/1326 (99.92%)	OprD_1	296/441 (67.1%)	100	frameshift indel		OprD inactivated	0	0	gyrA_D87G	0	0	not included
GCF_900147305	99.57	0.43	49302	7220458	A	395	complete (100%)	1325/1326 (99.92%)	OprD_1	296/441 (67.1%)	100	frameshift indel		OprD inactivated	0	0	gyrA_D87G	0	0	1
GCF_900147325	99.6	0.16	60023	6442136	B	1677	complete (100%)	1326/1326 (100%)	OprD_3	441/441 (100%)	100	intact - exact match		OprD intact	0	0	none	0	0	not included
GCF_900147345	99.3	0.54	41851	7228159	A	395	complete (100%)	1325/1326 (99.92%)	OprD_1	296/441 (67.1%)	100	frameshift indel		OprD inactivated	0	0	gyrA_D87G	0	0	not included
GCF_900147375	99.6	0.27	67674	6800773	A	389	complete (100%)	1326/1326 (100%)	OprD_1	441/441 (100%)	100	intact - exact match		OprD intact	0	0	none	0	0	not included
GCF_900147405	99.6	0.27	51435	6900877	A	389	complete (100%)	1326/1326 (100%)	OprD_1	441/441 (100%)	100	intact - exact match		OprD intact	0	0	none	0	0	not included
GCF_900147425	99.44	0.49	56150	7002337	B	253	complete (100%)	1332/1332 (100%)	OprD_2	443/443 (100%)	100	intact - exact match		OprD intact	0	0	none	1	1	0
GCF_900147445	99.28	0.19	56657	6112482	A	-	complete (100%)	1326/1326 (100%)	OprD_1	441/441 (100%)	99.8	premature stop	Q202*	OprD inactivated	0	0	gyrA_D87G, gyrA_D87G	0	0	1
GCF_900147475	99.38	0.51	44089	6111377	A	-	complete (100%)	1326/1326 (100%)	OprD_1	441/441 (100%)	99.8	premature stop	Q202*	OprD inactivated	0	0	gyrA_D87G, gyrA_D87G	0	0	not included
GCF_900147505	99.66	0.67	40854	6296472	A	809	complete (100%)	1325/1326 (99.92%)	OprD_1	284/441 (64.4%)	100	frameshift indel		OprD inactivated	0	0	gyrA_D87G	0	0	not included
GCF_900147525	99.04	0.43	65740	6139863	A	-	complete (100%)	1326/1326 (100%)	OprD_1	441/441 (100%)	99.8	premature stop	Q202*	OprD inactivated	0	0	gyrA_D87G, gyrA_D87G	0	0	not included
GCF_900147545	99.77	0.27	57497	6294667	A	809	complete (100%)	1325/1326 (99.92%)	OprD_1	284/441 (64.4%)	100	frameshift indel		OprD inactivated	0	0	gyrA_D87G	0	0	not included
[truncated: 90 more rows]

## Sheet: S2
Supplementary Table S2: Accession numbers and characteristics of isolates included in the validation dataset.
Assembly ID	Isolate	Assembly accession number	SRA accession number	BioSample	Isolation country	Source	Sequence type	Assembly completeness checkM	Assembly N50	Assembly size	MIC [μg/ml] or IZD [mm]	AST method	AST method detailed	AST method detailed 2	Meropenem resistance phenotype	PorinPredict: oprD promoter integrity (alignment coverage)	PorinPredict: oprD nucleotide sequence alignment coverage	PorinPredict: OprD variant hit (AA level)	PorinPredict: OprD alignment coverage (AA level)	PorinPredict: OprD sequence identity (%; AA level)	PorinPredict: OprD integrity (AA level)	PorinPredict: Missense/nonsense mutation	PorinPredict final classification	PorinPredict: classification binary	Carbapenemase gene	Carbapenemase	blaPDC (Allele)	mexR (AA substitutions) [reference sequence]	mexA (AA substitutions) [reference sequence: NP_249116.1]	mexB (AA substitutions) [reference sequence: NP_249117.1]	nalC (AA substitutions) [reference sequence]	nalD (AA substitutions) [reference sequence: NP_252264.1]	ampR (AA substitutions) [reference sequence]	Genotype-phenotype prediction performance
114779-19	114779-19		ERS12508786		Switzerland	Universitätsspital Basel	ST253	97.47	168183	6848651	<=.25	MIC	broth dilution	VITEK, BioMerieux	Susceptible	complete (100%)	1332/1332 (100%)	OprD_2	443/443 (100%)	100	intact - exact match		OprD intact	0	0		intact (blaPDC-34)	intact (V126E) [NP_249115.1 ]	intact	intact	intact (G71E, A145V, S209R) [NP_252410.1]	intact	intact (E114A, G283E, M288R) [NP_252798.1]	Category agreement
115108-20	115108-20		ERS12508814		Switzerland	Universitätsspital Basel	ST-	98.59	43526	6215141	<=.25	MIC	broth dilution	VITEK, BioMerieux	Susceptible	complete (100%)	1326/1326 (100%)	OprD_1	441/441 (100%)	100	intact - exact match		OprD intact	0	0		intact (blaPDC-8)	intact (V126E) [NP_249115.1 ]	intact	intact	intact (G71E, S209R) [NP_252410.1]	intact	intact [NP_252798.1]	Category agreement
131533-19	131533-19		ERS12508780		Switzerland	Universitätsspital Basel	ST313	99.68	226820	6691350	8	MIC	broth dilution	VITEK, BioMerieux	Resistant	complete (100%)	1313/1326 (99.02%)	na			truncated		OprD inactivated	1	0		intact (blaPDC-37)	intact (V126E) [NP_249115.1 ]	intact (D373G)	intact	intact (G71E, A145V, S209R) [NP_252410.1]	intact	intact (E114A, I251V, G283E, M288R) [NP_252798.1]	Category agreement
132269-1-20	132269-1-20		ERS12508824		Switzerland	Universitätsspital Basel	ST319	98.86	93228	6641991	>32	MIC	Etest	Etest, BioMerieux	Resistant	complete (100%)	1280/1332 (96.1%)	OprD_8	428/443 (96.6%)	99.8	truncated		OprD inactivated	1	0		intact (blaPDC-16)	intact (R82P, V126E) [NP_249115.1 ]	intact	intact (G957D, S1041E, V1042A)	intact (G71E, A145V, S209R) [NP_252410.1]	intact	intact (E114A, G283E, M288R) [NP_252798.1]	Category agreement
140369-20	140369-20		ERS12508828		Switzerland	Universitätsspital Basel	ST108	99.13	144468	6276728	<=.25	MIC	broth dilution	VITEK, BioMerieux	Susceptible	complete (100%)	1326/1326 (100%)	OprD_1	441/441 (100%)	100	intact - exact match		OprD intact	0	0		intact (blaPDC)	intact [NP_249115.1 ]	intact	intact	intact (G71E, S209R) [NP_252410.1]	intact	intact [NP_252798.1]	Category agreement
141932-19	141932-19		ERS12508781		Switzerland	Universitätsspital Basel	ST769	99.68	273311	6524175	1	MIC	broth dilution	VITEK, BioMerieux	Susceptible	complete (100%)	1332/1332 (100%)	OprD_6	443/443 (100%)	100	intact - exact match		OprD intact	0	0		intact (blaPDC-5)	intact [NP_249115.1 ]	intact	intact	intact (G71E, S209R) [NP_252410.1]	intact	intact [NP_252798.1]	Category agreement
144209-19	144209-19		ERS12508783		Switzerland	Universitätsspital Basel	ST439	98.48	118061	6313130	<=.25	MIC	broth dilution	VITEK, BioMerieux	Susceptible	complete (100%)	1326/1326 (100%)	OprD_1	441/441 (100%)	100	intact - exact match		OprD intact	0	0		intact (blaPDC-5)	intact [NP_249115.1 ]	intact	intact (D783A)	intact (H30Y, G71E) [NP_252410.1]	intact	intact (A114E, E287G, R288Q, A290V) [WP_024915537.1]	Category agreement
145009-19	145009-19		ERS12508782		Switzerland	Universitätsspital Basel	ST179	98.7	89506	6746724	1	MIC	broth dilution	VITEK, BioMerieux	Susceptible	complete (100%)	1326/1326 (100%)	OprD_1	441/441 (100%)	100	intact - exact match		OprD intact	0	0		intact (blaPDC-8)	intact [NP_249115.1 ]	intact	intact	intact (G71E, S209R) [NP_252410.1]	intact	intact [NP_252798.1]	Category agreement
149109-19	149109-19		ERS12508784		Switzerland	Universitätsspital Basel	ST845	99.68	126206	6680597	<=.25	MIC	broth dilution	VITEK, BioMerieux	Susceptible	complete (100%)	1326/1326 (100%)	OprD_1	441/441 (100%)	100	intact - exact match		OprD intact	0	0		intact (blaPDC-8)	intact [NP_249115.1 ]	intact	intact	intact (G71E, S209R) [NP_252410.1]	intact	intact [NP_252798.1]	Category agreement
287.1000_PA	AZPAE14933	GCA_000794085.1		SAMN03105631	France	PATRIC	ST111	100	202937	7092428	0.25	MIC	broth dilution	Sensititre, Thermo Fisher Scientific	Susceptible	complete (100%)	1326/1326 (100%)	OprD_5	441/441 (100%)	100	intact - exact match		OprD intact	0	0		intact (blaPDC-3)	intact (V126E) [NP_249115.1 ]	intact	intact	intact (G71E) [NP_252410.1]	intact	intact (A114E, E287G, R288Q, A290V) [WP_024915537.1]	Category agreement
287.1001_PA	AZPAE14932	GCA_000793685.1		SAMN03105630	Germany	PATRIC	ST313	99.5	104277	6638040	8	MIC	broth dilution	Sensititre, Thermo Fisher Scientific	Resistant	complete (100%)	1328/1326 (100.15%)	na			frameshift indel		OprD inactivated	1	0		intact (blaPDC-37)	intact (V126E) [NP_249115.1 ]	intact	intact	intact (G71E, A145V, S209R) [NP_252410.1]	intact	intact (E114A, I251V, G283E, M288R) [NP_252798.1]	Category agreement
287.1002_PA	AZPAE14931	GCA_000793765.1		SAMN03105629	Germany	PATRIC	ST266	100	351213	6359186	16	MIC	broth dilution	Sensititre, Thermo Fisher Scientific	Resistant	complete (100%)	1326/1326 (100%)	OprD_1	441/441 (100%)	99.8	premature stop	Q422*	OprD inactivated	1	0		intact (blaPDC-1)	intact [NP_249115.1 ]	intact	intact	incomplete (63.1% coverage) [NP_252410.1]	intact	intact [NP_252798.1]	Category agreement
287.1003_PA	AZPAE14930	GCA_000793865.1		SAMN03105628	Germany	PATRIC	ST3346	99.7	125162	6302622	0.5	MIC	broth dilution	Sensititre, Thermo Fisher Scientific	Susceptible	complete (100%)	890/1326 (67.12%)	OprD_1	297/441 (67.3%)	100	truncated		OprD inactivated	1	0		intact (blaPDC-5)	intact (V126E) [NP_249115.1 ]	intact	intact (I186V)	intact (G71E, V147I, S209R) [NP_252410.1]	intact	intact (A114E, E287G, R288Q, A290V) [WP_024915537.1]	Major discrepancy
287.1004_PA	AZPAE14929	GCA_000789535.1		SAMN03105627	Germany	PATRIC	ST233	99.4	210642	6750744	>32	MIC	broth dilution	Sensititre, Thermo Fisher Scientific	Resistant	complete (100%)	1158/1326 (87.33%)	OprD_1	387/441 (87.8%)	99.7	truncated		OprD inactivated	1	1	blaVIM-2	intact (blaPDC-3)	intact [NP_249115.1 ]	intact	intact	intact (G71E, E153D, A186T) [NP_252410.1]	intact	intact [NP_252798.1]	Category agreement
287.1005_PA	AZPAE14928	GCA_000791325.1		SAMN03105626	Brazil	PATRIC	ST1605	100	268232	6257878	0.06	MIC	broth dilution	Sensititre, Thermo Fisher Scientific	Susceptible	complete (100%)	1326/1326 (100%)	OprD_1	441/441 (100%)	100	intact - exact match		OprD intact	0	0		intact (blaPDC-3)	intact [NP_249115.1 ]	intact	intact	intact (G71E, S209R) [NP_252410.1]	intact	intact [NP_252798.1]	Category agreement
287.1006_PA	AZPAE14927	GCA_000791305.1		SAMN03105625	Brazil	PATRIC	ST267	100	184284	6885375	2	MIC	broth dilution	Sensititre, Thermo Fisher Scientific	Susceptible	complete (100%)	1332/1332 (100%)	OprD_4	443/443 (100%)	100	intact - exact match		OprD intact	0	0		intact (blaPDC-3)	intact [NP_249115.1 ]	intact	intact	intact [NP_252410.1]	intact	intact [NP_252798.1]	Category agreement
287.1007_PA	AZPAE14926	GCA_000791275.1		SAMN03105624	Brazil	PATRIC	ST274	99.4	272969	6886320	16	MIC	broth dilution	Sensititre, Thermo Fisher Scientific	Resistant	complete (100%)	1325/1326 (99.92%)	OprD_1	434/441 (98.4%)	100	frameshift indel		OprD inactivated	1	0		intact (blaPDC-24)	intact [NP_249115.1 ]	intact	intact	intact (G71E, S209R) [NP_252410.1]	intact (A19V)	intact [NP_252798.1]	Category agreement
287.1008_PA	AZPAE14925	GCA_000791265.1		SAMN03105623	Brazil	PATRIC	ST1800	100	241864	6462755	0.06	MIC	broth dilution	Sensititre, Thermo Fisher Scientific	Susceptible	complete (100%)	1326/1326 (100%)	OprD_5	441/441 (100%)	100	intact - exact match		OprD intact	0	0		intact (blaPDC-1)	intact (V126E) [NP_249115.1 ]	intact	intact	intact (G71E, S209R) [NP_252410.1]	intact	intact (E114A) [NP_252798.1]	Category agreement
287.1009_PA	AZPAE14924	GCA_000791225.1		SAMN03105622	Brazil	PATRIC	ST155	99.7	189274	7042302	0.25	MIC	broth dilution	Sensititre, Thermo Fisher Scientific	Susceptible	complete (100%)	1326/1326 (100%)	OprD_1	441/441 (100%)	100	intact - exact match		OprD intact	0	0		intact (blaPDC-5)	intact [NP_249115.1 ]	intact	intact	intact (G71E, S209R) [NP_252410.1]	intact	intact [NP_252798.1]	Category agreement
287.1010_PA	AZPAE14923	GCA_000791205.1		SAMN03105621	Brazil	PATRIC	ST277	99.7	204341	6724711	>32	MIC	broth dilution	Sensititre, Thermo Fisher Scientific	Resistant	complete (100%)	1330/1332 (99.85%)	OprD_6	318/443 (71.8%)	99.7	frameshift indel		OprD inactivated	1	1	blaSPM-1	intact (blaPDC-5)	intact [NP_249115.1 ]	intact	intact	intact (G71E, S209R) [NP_252410.1]	intact	intact [NP_252798.1]	Category agreement
287.1011_PA	AZPAE14922	GCA_000791185.1		SAMN03105620	France	PATRIC	ST233	98.8	159132	6839077	>32	MIC	broth dilution	Sensititre, Thermo Fisher Scientific	Resistant	complete (100%)	1326/1326 (100%)	OprD_1	441/441 (100%)	99.8	intact - missense mutation	Y397N	OprD intact but rare AA substitution	0	1	blaVIM-2	intact (blaPDC-3)	intact [NP_249115.1 ]	intact	intact	intact [WP_033984356.1]	intact	intact [NP_252798.1]	Category agreement
287.1012_PA	AZPAE14921	GCA_000793825.1		SAMN03105619	France	PATRIC	ST633	100	158463	6815406	0.5	MIC	broth dilution	Sensititre, Thermo Fisher Scientific	Susceptible	complete (100%)	1326/1326 (100%)	OprD_1	441/441 (100%)	100	intact - exact match		OprD intact	0	0		intact (blaPDC-3)	intact [NP_249115.1 ]	intact	intact	intact [NP_252410.1]	intact	intact [NP_252798.1]	Category agreement
287.1013_PA	AZPAE14920	GCA_000793745.1		SAMN03105618	Spain	PATRIC	ST377	100	194565	6882761	16	MIC	broth dilution	Sensititre, Thermo Fisher Scientific	Resistant	complete (100%)	1328/1332 (99.7%)	OprD_2	435/443 (98.2%)	99.8	frameshift indel		OprD inactivated	1	0		intact (blaPDC-12)	intact (V126E) [NP_249115.1 ]	intact	intact (S1041E, V1042A)	intact (G71E, A145V, S209R) [NP_252410.1]	incomplete (53.1% coverage)	intact (G283E, M288R) [NP_252798.1]	Category agreement
287.1014_PA	AZPAE14919	GCA_000789815.1		SAMN03105617	Spain	PATRIC	ST369	99.1	246078	6284486	0.12	MIC	broth dilution	Sensititre, Thermo Fisher Scientific	Susceptible	complete (100%)	1326/1326 (100%)	OprD_1	441/441 (100%)	100	intact - exact match		OprD intact	0	0		intact (blaPDC-60)	intact [NP_249115.1 ]	intact (I261V)	intact	intact (G71E) [NP_252410.1]	incomplete (58.7% coverage)	intact [NP_252798.1]	Category agreement
287.1015_PA	AZPAE14918	GCA_000789545.1		SAMN03105616	Spain	PATRIC	ST2718	99.7	206021	6318316	1	MIC	broth dilution	Sensititre, Thermo Fisher Scientific	Susceptible	complete (100%)	1332/1332 (100%)	OprD_7	443/443 (100%)	100	intact - exact match		OprD intact	0	0		intact (blaPDC-3)	intact (V126E) [NP_249115.1 ]	intact	intact	intact (G71E, S209R) [NP_252410.1]	intact	intact (G283E, M288R) [NP_252798.1]	Category agreement
287.1016_PA	AZPAE14917	GCA_000793665.1		SAMN03105615	Spain	PATRIC	ST1750	99.7	231018	6308307	32	MIC	broth dilution	Sensititre, Thermo Fisher Scientific	Resistant	complete (100%)	1330/1326 (100.3%)	OprD_1	405/441 (91.8%)	99	frameshift indel		OprD inactivated	1	0		intact (blaPDC-1)	incomplete (59.5% coverage) [NP_249115.1 ]	intact	intact	intact (G71E) [NP_252410.1]	intact	intact [NP_252798.1]	Category agreement
287.1017_PA	AZPAE14916	GCA_000794005.1		SAMN03105614	Spain	PATRIC	ST1605	99.7	217233	6242056	16	MIC	broth dilution	Sensititre, Thermo Fisher Scientific	Resistant	complete (100%)	1326/1326 (100%)	OprD_1	441/441 (100%)	100	intact - exact match		OprD intact	0	0		intact (blaPDC-3)	intact [NP_249115.1 ]	intact	intact	intact (G71E, S209R) [NP_252410.1]	intact	intact [NP_252798.1]	Very major discrepancy
287.1018_PA	AZPAE14915	GCA_000789885.1		SAMN03105613	Spain	PATRIC	ST267	100	147060	6880572	0.5	MIC	broth dilution	Sensititre, Thermo Fisher Scientific	Susceptible	complete (100%)	1332/1332 (100%)	OprD_4	443/443 (100%)	100	intact - exact match		OprD intact	0	0		intact (blaPDC-3)	intact [NP_249115.1 ]	intact	intact	intact [NP_252410.1]	intact	intact [NP_252798.1]	Category agreement
287.1019_PA	AZPAE14914	GCA_000793885.1		SAMN03105612	Spain	PATRIC	ST274	99.4	267585	6858678	0.25	MIC	broth dilution	Sensititre, Thermo Fisher Scientific	Susceptible	complete (100%)	1325/1326 (99.92%)	OprD_1	434/441 (98.4%)	100	frameshift indel		OprD inactivated	1	0		intact (blaPDC-24)	intact [NP_249115.1 ]	intact	intact	intact (G71E, S209R) [NP_252410.1]	intact (A19V)	intact [NP_252798.1]	Major discrepancy
287.1020_PA	AZPAE14913	GCA_000793845.1		SAMN03105611	Croatia	PATRIC	ST1800	99.7	269560	6454858	0.25	MIC	broth dilution	Sensititre, Thermo Fisher Scientific	Susceptible	complete (100%)	1326/1326 (100%)	OprD_5	441/441 (100%)	100	intact - exact match		OprD intact	0	0		intact (blaPDC-1)	intact (V126E) [NP_249115.1 ]	intact	intact	intact (G71E, S209R) [NP_252410.1]	intact	intact (E114A) [NP_252798.1]	Category agreement
287.1021_PA	AZPAE14912	GCA_000794055.1		SAMN03105610	Croatia	PATRIC	ST235	100	211578	6835920	32	MIC	broth dilution	Sensititre, Thermo Fisher Scientific	Resistant	complete (100%)	1319/1332 (99.02%)	OprD_2	439/443 (99.1%)	99.8	truncated		OprD inactivated	1	0		intact (blaPDC-35)	intact (K44M, V126E) [NP_249115.1 ]	intact	intact (G957D, S1041E, V1042A)	intact (G71E, E153Q, S209R) [NP_252410.1]	intact	intact (G283E, M288R) [NP_252798.1]	Category agreement
287.1022_PA	AZPAE14911	GCA_000793985.1		SAMN03105609	India	PATRIC	ST532	100	180011	6808509	2	MIC	broth dilution	Sensititre, Thermo Fisher Scientific	Susceptible	complete (100%)	1332/1332 (100%)	OprD_2	443/443 (100%)	100	intact - exact match		OprD intact	0	0		intact (blaPDC-59)	intact (R83S, V126E) [NP_249115.1 ]	intact	intact	intact (G71E, P133S, A145V, S209R) [NP_252410.1]	intact	intact (E114A, G283E, M288R) [NP_252798.1]	Category agreement
287.1023_PA	AZPAE14910	GCA_000789975.1		SAMN03105608	India	PATRIC	ST241	100	407277	6253654	0.5	MIC	broth dilution	Sensititre, Thermo Fisher Scientific	Susceptible	complete (100%)	1332/1332 (100%)	OprD_9	443/443 (100%)	100	intact - exact match		OprD intact	0	0		intact (blaPDC-5)	intact [NP_249115.1 ]	intact	intact	intact (G71E, S209R) [NP_252410.1]	intact	stop loss [WP_024915537.1]	Category agreement
287.1024_PA	AZPAE14909	GCA_000789525.1		SAMN03105607	Spain	PATRIC	ST175	99.1	218820	7056926	8	MIC	broth dilution	Sensititre, Thermo Fisher Scientific	Resistant	complete (100%)	1326/1326 (100%)	OprD_1	441/441 (100%)	99.8	premature stop	Q142*	OprD inactivated	1	0		intact (blaPDC-1)	intact [NP_249115.1 ]	intact	intact	intact (G71E, A186T) [NP_252410.1]	intact	intact (G154R) [NP_252798.1]	Category agreement
287.1025_PA	AZPAE14908	GCA_000793805.1		SAMN03105606	Spain	PATRIC	ST633	100	131516	6815570	0.25	MIC	broth dilution	Sensititre, Thermo Fisher Scientific	Susceptible	complete (100%)	1326/1326 (100%)	OprD_1	441/441 (100%)	100	intact - exact match		OprD intact	0	0		intact (blaPDC-3)	intact [NP_249115.1 ]	intact	intact	intact (G71E, S209R) [NP_252410.1]	intact	intact [NP_252798.1]	Category agreement
287.1026_PA	AZPAE14907	GCA_000793705.1		SAMN03105605	China	PATRIC	ST2069	100	209074	6392112	4	MIC	broth dilution	Sensititre, Thermo Fisher Scientific	Intermediate	complete (100%)	1327/1326 (100.08%)	na			frameshift indel		OprD inactivated	1	0		intact (blaPDC-39)	intact [NP_249115.1 ]	incomplete (56% coverage)	incomplete (51.2% coverage)	intact (G71E, S209R) [NP_252410.1]	intact	intact [NP_252798.1]	Not evaluated for intermediately resistant isolates
287.1027_PA	AZPAE14906	GCA_000793915.1		SAMN03105604	Germany	PATRIC	ST560	100	163823	6690011	0.25	MIC	broth dilution	Sensititre, Thermo Fisher Scientific	Susceptible	complete (100%)	1326/1326 (100%)	OprD_3	441/441 (100%)	100	intact - exact match		OprD intact	0	0		intact (blaPDC-30)	intact (L95F) [NP_249115.1 ]	intact	intact (S1041E, V1042A)	intact (G71E, S209R) [NP_252410.1]	intact	intact (E114A, I251V, G283E, M288R) [NP_252798.1]	Category agreement
287.1028_PA	AZPAE14905	GCA_000793615.1		SAMN03105603	Germany	PATRIC	ST560	100	211654	6692731	0.25	MIC	broth dilution	Sensititre, Thermo Fisher Scientific	Susceptible	complete (100%)	1326/1326 (100%)	OprD_3	441/441 (100%)	100	intact - exact match		OprD intact	0	0		intact (blaPDC-30)	intact (L95F) [NP_249115.1 ]	intact	intact (S1041E, V1042A)	intact (G71E, S209R) [NP_252410.1]	intact	intact (E114A, I251V, G283E, M288R) [NP_252798.1]	Category agreement
287.1029_PA	AZPAE14904	GCA_000791155.1		SAMN03105602	Spain	PATRIC	ST244	99.6	128779	6937853	8	MIC	broth dilution	Sensititre, Thermo Fisher Scientific	Resistant	complete (100%)	1298/1332 (97.45%)	OprD_4	322/443 (72.7%)	98.8	truncated		OprD inactivated	1	0		intact (blaPDC-1)	intact [NP_249115.1 ]	intact	intact	intact [NP_252410.1]	incomplete (74.2% coverage)	intact [NP_252798.1]	Category agreement
287.1030_PA	AZPAE14903	GCA_000791145.1		SAMN03105601	Spain	PATRIC	ST1721	99.1	97011	6846030	0.25	MIC	broth dilution	Sensititre, Thermo Fisher Scientific	Susceptible	complete (100%)	1326/1326 (100%)	OprD_1	441/441 (100%)	100	intact - exact match		OprD intact	0	0		intact (blaPDC-3)	intact [NP_249115.1 ]	intact	intact (I186V)	intact (G71E, A145V, S209R) [NP_252410.1]	intact	intact (Q176R) [NP_252798.1]	Category agreement
287.1031_PA	AZPAE14902	GCA_000791125.1		SAMN03105600	Argentina	PATRIC	ST235	100	186308	6886932	32	MIC	broth dilution	Sensititre, Thermo Fisher Scientific	Resistant	complete (100%)	1322/1332 (99.25%)	OprD_2	378/443 (85.3%)	100	frameshift indel		OprD inactivated	1	0		intact (blaPDC-35)	intact (V126E) [NP_249115.1 ]	intact	intact (G957D, S1041E, V1042A)	intact (G71E, E153Q, S209R) [NP_252410.1]	intact	intact (G283E, M288R) [NP_252798.1]	Category agreement
287.1032_PA	AZPAE14901	GCA_000791105.1		SAMN03105599	India	PATRIC	ST-	97.2	68946	6881448	0.06	MIC	broth dilution	Sensititre, Thermo Fisher Scientific	Susceptible	complete (100%)	1326/1326 (100%)	OprD_14	441/441 (100%)	100	intact - exact match		OprD intact	0	0		intact (blaPDC-62)	intact [WP_003153084.1]	intact (Y120F)	intact (S205A, N248K, S583T, A707S, V749I, S1041E, V1042A)	intact (D3E, G71E, L87V, S88R, S127T, S141T, E142G, P149G, H150E, M151V, D152A, K193A, L206G, S207A, Q208R, S209R, Q212A) [NP_252410.1]	intact (E120D, D147E, M157L, D187A)	intact (M109L, T187I, S260G) [WP_058145575.1]	Category agreement
287.1033_PA	AZPAE14900	GCA_000791085.1		SAMN03105598	India	PATRIC	ST-	99.7	109474	6851898	16	MIC	broth dilution	Sensititre, Thermo Fisher Scientific	Resistant	complete (100%)	1307/1326 (98.57%)	OprD_3	345/441 (78.2%)	100	truncated		OprD inactivated	1	1	blaVIM-5	intact (blaPDC-11)	intact (V126E) [NP_249115.1 ]	intact	intact (S1041E, V1042A)	intact (G71E, S209R) [NP_252410.1]	incomplete (63.4% coverage)	intact (E114A, S179T, G283E, M288R) [NP_252798.1]	Category agreement
287.1034_PA	AZPAE14899	GCA_000791065.1		SAMN03105597	India	PATRIC	ST-	99.7	135329	6470623	0.06	MIC	broth dilution	Sensititre, Thermo Fisher Scientific	Susceptible	complete (100%)	1326/1326 (100%)	OprD_5	441/441 (100%)	100	intact - exact match		OprD intact	0	0		intact (blaPDC-5)	intact (V126E) [NP_249115.1 ]	intact	intact	intact (G71E, S209R) [NP_252410.1]	intact	intact (A114E, E287G, R288Q, A290V) [WP_024915537.1]	Category agreement
287.1035_PA	AZPAE14898	GCA_000791035.1		SAMN03105596	India	PATRIC	ST253	99.4	117424	6577690	0.5	MIC	broth dilution	Sensititre, Thermo Fisher Scientific	Susceptible	complete (100%)	1332/1332 (100%)	OprD_2	443/443 (100%)	100	intact - exact match		OprD intact	0	0		intact (blaPDC-34)	intact (V126E) [NP_249115.1 ]	intact	intact	intact (G71E, A145V, S209R) [NP_252410.1]	intact	intact (E114A, G283E, M288R) [NP_252798.1]	Category agreement
287.1036_PA	AZPAE14897	GCA_000791025.1		SAMN03105595	India	PATRIC	ST1684	99.4	110051	6448155	0.5	MIC	broth dilution	Sensititre, Thermo Fisher Scientific	Susceptible	complete (100%)	1332/1332 (100%)	OprD_6	443/443 (100%)	100	intact - exact match		OprD intact	0	0		intact (blaPDC-5)	intact [NP_249115.1 ]	intact	intact	intact (G71E, S209R) [NP_252410.1]	intact	intact [NP_252798.1]	Category agreement
287.1037_PA	AZPAE14895	GCA_000790965.1		SAMN03105594	Germany	PATRIC	ST968	99.7	359824	6330823	0.25	MIC	broth dilution	Sensititre, Thermo Fisher Scientific	Susceptible	complete (100%)	1326/1326 (100%)	OprD_1	441/441 (100%)	100	intact - exact match		OprD intact	0	0		intact (blaPDC-31)	intact [NP_249115.1 ]	intact (D373E)	intact	intact (G71E, S209R) [NP_252410.1]	intact	intact [NP_252798.1]	Category agreement
287.1038_PA	AZPAE14894	GCA_000790935.1		SAMN03105593	Germany	PATRIC	ST308	99.7	161086	7003752	4	MIC	broth dilution	Sensititre, Thermo Fisher Scientific	Intermediate	complete (100%)	1331/1332 (99.92%)	na			frameshift indel		OprD inactivated	1	0		intact (blaPDC-19a)	intact (V126E) [NP_249115.1 ]	intact	intact (G957D, S1041E, V1042A)	intact (G71E, D79E, S209R) [NP_252410.1]	intact	intact (G283E, M288R) [NP_252798.1]	Not evaluated for intermediately resistant isolates
287.1039_PA	AZPAE14893	GCA_000790905.1		SAMN03105592	France	PATRIC	ST395	97	100988	6769601	0.12	MIC	broth dilution	Sensititre, Thermo Fisher Scientific	Susceptible	complete (100%)	1326/1326 (100%)	OprD_1	441/441 (100%)	100	intact - exact match		OprD intact	0	0		intact (blaPDC-8)	intact [NP_249115.1 ]	intact	no hit	intact (G71E) [NP_252410.1]	intact	intact [NP_252798.1]	Category agreement
287.1040_PA	AZPAE14892	GCA_000790885.1		SAMN03105591	France	PATRIC	ST313	99.1	144211	6609151	8	MIC	broth dilution	Sensititre, Thermo Fisher Scientific	Resistant	complete (100%)	1326/1326 (100%)	OprD_3	441/441 (100%)	99.8	premature stop	W277*	OprD inactivated	1	0		intact (blaPDC-37)	intact (V126E) [NP_249115.1 ]	intact	intact	intact (G71E, A145V, S209R) [NP_252410.1]	intact	intact (E114A, I251V, G283E, M288R) [NP_252798.1]	Category agreement
287.1041_PA	AZPAE14891	GCA_000790865.1		SAMN03105590	France	PATRIC	ST262	99.7	260156	6447447	0.12	MIC	broth dilution	Sensititre, Thermo Fisher Scientific	Susceptible	complete (100%)	1326/1326 (100%)	OprD_1	441/441 (100%)	100	intact - exact match		OprD intact	0	0		intact (blaPDC-5)	intact [NP_249115.1 ]	intact	intact (I745V, V1014I)	intact (G71E, S209R) [NP_252410.1]	intact	intact [NP_252798.1]	Category agreement
287.1042_PA	AZPAE14890	GCA_000790825.1		SAMN03105589	France	PATRIC	ST175	99.7	244603	7016044	8	MIC	broth dilution	Sensititre, Thermo Fisher Scientific	Resistant	complete (100%)	1326/1326 (100%)	OprD_1	441/441 (100%)	99.8	premature stop	Q142*	OprD inactivated	1	0		intact (blaPDC-1)	intact [NP_249115.1 ]	intact	intact	intact (G71E, A186T) [NP_252410.1]	intact	intact (G154R) [NP_252798.1]	Category agreement
287.1043_PA	AZPAE14889	GCA_000790805.1		SAMN03105588	China	PATRIC	ST773	99.7	182831	6479466	1	MIC	broth dilution	Sensititre, Thermo Fisher Scientific	Susceptible	complete (100%)	1332/1332 (100%)	OprD_2	443/443 (100%)	99.5	intact - missense mutation	G98A, V129I	OprD intact but rare AA substitution	0	0		intact (blaPDC-16)	intact (V126E) [NP_249115.1 ]	intact	intact	intact (G71E, S209R) [NP_252410.1]	intact	intact (E114A, G283E, M288R) [NP_252798.1]	Category agreement
287.1044_PA	AZPAE14888	GCA_000790785.1		SAMN03105587	USA	PATRIC	ST606	100	148493	6680559	1	MIC	broth dilution	Sensititre, Thermo Fisher Scientific	Susceptible	complete (100%)	1326/1326 (100%)	OprD_1	441/441 (100%)	100	intact - exact match		OprD intact	0	0		intact (blaPDC-30)	intact [NP_249115.1 ]	intact	intact (S1041E, V1042A)	premature stop (R43X) [NP_252410.1]	intact	intact (E114A, I251V, G283E, M288R) [NP_252798.1]	Category agreement
287.1045_PA	AZPAE14887	GCA_000790725.1		SAMN03105586	Croatia	PATRIC	ST235	99.7	171209	6903570	32	MIC	broth dilution	Sensititre, Thermo Fisher Scientific	Resistant	complete (100%)	1319/1332 (99.02%)	OprD_2	439/443 (99.1%)	99.8	truncated		OprD inactivated	1	0		intact (blaPDC-35)	intact (K44M, V126E) [NP_249115.1 ]	intact	intact (G957D, S1041E, V1042A)	intact (G71E, E153Q, S209R) [NP_252410.1]	intact	intact (G283E, M288R) [NP_252798.1]	Category agreement
287.1046_PA	AZPAE14886	GCA_000790705.1		SAMN03105585	Croatia	PATRIC	ST111	100	147734	7057811	16	MIC	broth dilution	Sensititre, Thermo Fisher Scientific	Resistant	complete (100%)	1325/1326 (99.92%)	OprD_5	333/441 (75.5%)	100	frameshift indel		OprD inactivated	1	0		intact (blaPDC-3)	intact (V126E) [NP_249115.1 ]	intact	intact	intact (G71E) [NP_252410.1]	intact	intact (A114E, E287G, R288Q, A290V) [WP_024915537.1]	Category agreement
287.1047_PA	AZPAE14885	GCA_000790685.1		SAMN03105584	Croatia	PATRIC	ST3119	99.4	98123	6406036	0.06	MIC	broth dilution	Sensititre, Thermo Fisher Scientific	Susceptible	complete (100%)	1326/1326 (100%)	OprD_1	441/441 (100%)	100	intact - exact match		OprD intact	0	0		intact (blaPDC-3)	intact [NP_249115.1 ]	intact	intact (L672Q)	intact (G71E, A186T, S209R) [NP_252410.1]	intact	intact (L113Q) [NP_252798.1]	Category agreement
287.1048_PA	AZPAE14884	GCA_000790655.1		SAMN03105583	Croatia	PATRIC	ST1184	99.7	352027	6434371	16	MIC	broth dilution	Sensititre, Thermo Fisher Scientific	Resistant	complete (100%)	1325/1326 (99.92%)	OprD_1	285/441 (64.6%)	98.6	frameshift indel		OprD inactivated	1	0		intact (blaPDC-3)	intact [NP_249115.1 ]	intact	intact	intact (G71E, A186T) [NP_252410.1]	intact	intact [NP_252798.1]	Category agreement
287.1049_PA	AZPAE14883	GCA_000790645.1		SAMN03105582	Croatia	PATRIC	ST701	99.4	220365	6309393	0.03	MIC	broth dilution	Sensititre, Thermo Fisher Scientific	Susceptible	complete (100%)	1326/1326 (100%)	OprD_3	441/441 (100%)	100	intact - exact match		OprD intact	0	0		intact (blaPDC-56)	intact (V126E) [NP_249115.1 ]	intact	incomplete (95.8% coverage)	intact (G71E, A145V, S209R) [NP_252410.1]	intact	intact (G283E, M288R) [NP_252798.1]	Category agreement
287.1050_PA	AZPAE14882	GCA_000790605.1		SAMN03105581	Spain	PATRIC	ST865	100	183159	6455645	32	MIC	broth dilution	Sensititre, Thermo Fisher Scientific	Resistant	complete (100%)	1324/1326 (99.85%)	OprD_1	377/441 (85.5%)	100	frameshift indel		OprD inactivated	1	0		intact (blaPDC-3)	intact [NP_249115.1 ]	intact	intact	intact (G71E, S209R) [NP_252410.1]	premature stop (W49X)	intact (E114A, G283E, M288R) [NP_252798.1]	Category agreement
287.1051_PA	AZPAE14881	GCA_000790565.1		SAMN03105580	Spain	PATRIC	ST175	97.1	39971	6703242	1	MIC	broth dilution	Sensititre, Thermo Fisher Scientific	Susceptible	complete (100%)	1326/1326 (100%)	OprD_1	441/441 (100%)	100	intact - exact match		OprD intact	0	0		intact (blaPDC-1)	intact [NP_249115.1 ]	intact	intact	intact (G71E, A186T) [NP_252410.1]	intact	intact [NP_252798.1]	Category agreement
287.1052_PA	AZPAE14880	GCA_000790545.1		SAMN03105579	Spain	PATRIC	ST175	99.7	225987	6864526	0.25	MIC	broth dilution	Sensititre, Thermo Fisher Scientific	Susceptible	complete (100%)	1326/1326 (100%)	OprD_1	441/441 (100%)	100	intact - exact match		OprD intact	0	0		intact (blaPDC-1)	intact [NP_249115.1 ]	intact	intact	intact (G71E, A186T) [NP_252410.1]	intact	intact [NP_252798.1]	Category agreement
287.1053_PA	AZPAE14879	GCA_000790525.1		SAMN03105578	USA	PATRIC	ST116	100	347918	6226729	0.5	MIC	broth dilution	Sensititre, Thermo Fisher Scientific	Susceptible	complete (100%)	1326/1326 (100%)	OprD_1	441/441 (100%)	100	intact - exact match		OprD intact	0	0		intact (blaPDC-3)	intact [NP_249115.1 ]	intact (D373E)	intact	intact (G71E, S209R) [NP_252410.1]	intact	intact [NP_252798.1]	Category agreement
287.1054_PA	AZPAE14878	GCA_000790505.1		SAMN03105577	USA	PATRIC	ST606	99.4	108941	6953921	>32	MIC	broth dilution	Sensititre, Thermo Fisher Scientific	Resistant	complete (100%)	1326/1326 (100%)	OprD_1	441/441 (100%)	99.8	premature stop	W277*	OprD inactivated	1	0		intact (blaPDC-30)	intact [NP_249115.1 ]	intact	intact	intact (G71E, S209R) [NP_252410.1]	intact	intact (E114A, I251V, G283E, M288R) [NP_252798.1]	Category agreement
287.1055_PA	AZPAE14877	GCA_000790485.1		SAMN03105576	USA	PATRIC	ST-	100	242844	6300065	0.5	MIC	broth dilution	Sensititre, Thermo Fisher Scientific	Susceptible	complete (100%)	1326/1326 (100%)	OprD_1	441/441 (100%)	99.8	premature stop	W277*	OprD inactivated	1	0		intact (blaPDC-3)	intact [NP_249115.1 ]	intact	incomplete (68.5% coverage)	intact (G71E) [NP_252410.1]	intact	intact (G283E, M288R) [NP_252798.1]	Major discrepancy
287.1056_PA	AZPAE14876	GCA_000790445.1		SAMN03105575	USA	PATRIC	ST2717	99.7	266344	6386042	0.5	MIC	broth dilution	Sensititre, Thermo Fisher Scientific	Susceptible	complete (100%)	1326/1326 (100%)	OprD_1	441/441 (100%)	100	intact - exact match		OprD intact	0	0		intact (blaPDC-3)	intact [NP_249115.1 ]	intact	intact (A539T)	intact (G71E, S209R) [NP_252410.1]	intact	intact (A114E, E287G, R288Q, A290V) [WP_024915537.1]	Category agreement
287.1057_PA	AZPAE14875	GCA_000790425.1		SAMN03105574	USA	PATRIC	ST381	100	204709	6980738	0.06	MIC	broth dilution	Sensititre, Thermo Fisher Scientific	Susceptible	complete (100%)	1326/1326 (100%)	OprD_5	441/441 (100%)	100	intact - exact match		OprD intact	0	0		intact (blaPDC-14)	intact [NP_249115.1 ]	intact (D373E)	intact	intact (G71E, A186T) [NP_252410.1]	intact	intact (G283E, M288R) [NP_252798.1]	Category agreement
287.1058_PA	AZPAE14874	GCA_000790405.1		SAMN03105573	USA	PATRIC	ST235	98.8	103015	6850351	16	MIC	broth dilution	Sensititre, Thermo Fisher Scientific	Resistant	complete (100%)	1331/1332 (99.92%)	OprD_2	383/443 (86.5%)	100	frameshift indel		OprD inactivated	1	0		intact (blaPDC-35)	intact (V126E) [NP_249115.1 ]	intact	intact (G957D, S1041E, V1042A)	intact (G71E, E153Q, S209R) [NP_252410.1]	intact (T11N)	intact (G283E, M288R) [NP_252798.1]	Category agreement
287.1059_PA	AZPAE14873	GCA_000790385.1		SAMN03105572	Argentina	PATRIC	ST883	99.7	92412	6259215	0.5	MIC	broth dilution	Sensititre, Thermo Fisher Scientific	Susceptible	complete (100%)	1332/1332 (100%)	OprD_9	443/443 (100%)	100	intact - exact match		OprD intact	0	0		intact (blaPDC-5)	intact [NP_249115.1 ]	intact	intact	intact (G71E, S209R) [NP_252410.1]	intact	stop loss [WP_024915537.1]	Category agreement
287.1060_PA	AZPAE14872	GCA_000790355.1		SAMN03105571	Argentina	PATRIC	ST244	99.4	180184	7250921	32	MIC	broth dilution	Sensititre, Thermo Fisher Scientific	Resistant	complete (100%)	1334/1332 (100.15%)	OprD_4	269/443 (60.7%)	100	frameshift indel		OprD inactivated	1	0		intact (blaPDC-1)	intact [NP_249115.1 ]	intact	intact	intact [NP_252410.1]	no hit	intact [NP_252798.1]	Category agreement
287.1061_PA	AZPAE14871	GCA_000790325.1		SAMN03105570	Argentina	PATRIC	ST885	99.7	122199	7054233	0.5	MIC	broth dilution	Sensititre, Thermo Fisher Scientific	Susceptible	complete (100%)	1332/1332 (100%)	OprD_2	443/443 (100%)	100	intact - exact match		OprD intact	0	0		intact (blaPDC-3)	intact [NP_249115.1 ]	intact (D373E)	intact	intact (G71E, S209R) [NP_252410.1]	intact	intact [NP_252798.1]	Category agreement
287.1062_PA	AZPAE14870	GCA_000790305.1		SAMN03105569	Argentina	PATRIC	ST298	100	152595	6899104	>32	MIC	broth dilution	Sensititre, Thermo Fisher Scientific	Resistant	complete (100%)	1332/1332 (100%)	OprD_2	443/443 (100%)	99.8	premature stop	K337*	OprD inactivated	1	0		intact (blaPDC-16)	intact (V126E) [NP_249115.1 ]	intact	intact	intact (G71E, A145V, S209R) [NP_252410.1]	incomplete (95.8% coverage)	intact (E114A, G283E, M288R) [NP_252798.1]	Category agreement
287.1063_PA	AZPAE14869	GCA_000790265.1		SAMN03105568	Argentina	PATRIC	ST319	99.7	115964	6796086	2	MIC	broth dilution	Sensititre, Thermo Fisher Scientific	Susceptible	complete (100%)	1153/1332 (86.56%)	OprD_8	384/443 (86.7%)	100	truncated		OprD inactivated	1	0		intact (blaPDC-46)	intact (V126E) [NP_249115.1 ]	intact	intact (G957D, S1041E, V1042A)	intact (G71E, A145V, S209R) [NP_252410.1]	intact	intact (E114A, S179T, G283E, M288R) [NP_252798.1]	Major discrepancy
287.1064_PA	AZPAE14868	GCA_000790245.1		SAMN03105567	Argentina	PATRIC	ST2572	99.7	121958	6390696	0.12	MIC	broth dilution	Sensititre, Thermo Fisher Scientific	Susceptible	complete (100%)	1326/1326 (100%)	OprD_1	441/441 (100%)	100	intact - exact match		OprD intact	0	0		intact (blaPDC-3)	intact [NP_249115.1 ]	intact	intact (I745V)	intact (G71E, A186T) [NP_252410.1]	intact	intact [NP_252798.1]	Category agreement
287.1065_PA	AZPAE14867	GCA_000790215.1		SAMN03105566	China	PATRIC	ST244	99.7	143917	6785052	0.03	MIC	broth dilution	Sensititre, Thermo Fisher Scientific	Susceptible	complete (100%)	1332/1332 (100%)	OprD_4	443/443 (100%)	100	intact - exact match		OprD intact	0	0		intact (blaPDC-1)	intact [NP_249115.1 ]	intact	intact	intact [NP_252410.1]	intact	intact [NP_252798.1]	Category agreement
287.1066_PA	AZPAE14866	GCA_000790205.1		SAMN03105565	China	PATRIC	ST1101	100	133563	6452948	0.12	MIC	broth dilution	Sensititre, Thermo Fisher Scientific	Susceptible	complete (100%)	1326/1326 (100%)	OprD_1	441/441 (100%)	99.8	intact - missense mutation	V86I	OprD intact but rare AA substitution	0	0		intact (blaPDC-23)	intact [NP_249115.1 ]	intact	intact (G510A)	intact (G71E) [NP_252410.1]	intact	intact (G283E, M288R) [NP_252798.1]	Category agreement
287.1067_PA	AZPAE14865	GCA_000790185.1		SAMN03105564	India	PATRIC	ST357	100	122275	6894960	>32	MIC	broth dilution	Sensititre, Thermo Fisher Scientific	Resistant	complete (100%)	1307/1326 (98.57%)	OprD_3	345/441 (78.2%)	100	truncated		OprD inactivated	1	1	blaVIM-5	intact (blaPDC-11)	intact (V126E) [NP_249115.1 ]	intact	intact (S1041E, V1042A)	intact (G71E, S209R) [NP_252410.1]	incomplete (63.4% coverage)	intact (E114A, S179T, G283E, M288R) [NP_252798.1]	Category agreement
287.1068_PA	AZPAE14864	GCA_000790155.1		SAMN03105563	India	PATRIC	ST16	99.7	173494	6160523	0.12	MIC	broth dilution	Sensititre, Thermo Fisher Scientific	Susceptible	complete (100%)	1326/1326 (100%)	OprD_1	441/441 (100%)	100	intact - exact match		OprD intact	0	0		intact (blaPDC-24)	intact (V126E) [NP_249115.1 ]	intact	intact	intact (G71E, S209R) [NP_252410.1]	intact	intact (E114A) [NP_252798.1]	Category agreement
287.1069_PA	AZPAE14863	GCA_000790145.1		SAMN03105562	India	PATRIC	ST357	100	75585	7070053	0.25	MIC	broth dilution	Sensititre, Thermo Fisher Scientific	Susceptible	complete (100%)	1326/1326 (100%)	OprD_3	441/441 (100%)	100	intact - exact match		OprD intact	0	0		intact (blaPDC-11)	intact (V126E) [NP_249115.1 ]	intact	intact (S1041E, V1042A)	intact (G71E, S209R) [NP_252410.1]	incomplete (88.3% coverage)	intact (E114A, S179T, G283E, M288R) [NP_252798.1]	Category agreement
287.1070_PA	AZPAE14862	GCA_000790105.1		SAMN03105561	India	PATRIC	ST621	100	116123	7067572	2	MIC	broth dilution	Sensititre, Thermo Fisher Scientific	Susceptible	complete (100%)	1326/1326 (100%)	OprD_5	441/441 (100%)	100	intact - exact match		OprD intact	0	1	blaIMP-13	intact (blaPDC-5)	intact (V126E) [NP_249115.1 ]	intact	intact	intact (G71E, S209R) [NP_252410.1]	intact (L33P, V151L)	intact (E287G, R288Q, A290V) [WP_024915537.1]	Major discrepancy
287.1071_PA	AZPAE14861	GCA_000790085.1		SAMN03105560	Spain	PATRIC	ST132	99.4	182551	6713012	0.06	MIC	broth dilution	Sensititre, Thermo Fisher Scientific	Susceptible	complete (100%)	1326/1326 (100%)	OprD_1	441/441 (100%)	100	intact - exact match		OprD intact	0	0		intact (blaPDC-3)	intact (Q55P) [NP_249115.1 ]	intact	incomplete (86.4% coverage)	intact (G71E, S209R) [NP_252410.1]	intact	intact (A114E, E287G, R288Q, A290V) [WP_024915537.1]	Category agreement
287.1072_PA	AZPAE14860	GCA_000790065.1		SAMN03105559	Spain	PATRIC	ST308	100	172602	6768731	1	MIC	broth dilution	Sensititre, Thermo Fisher Scientific	Susceptible	complete (100%)	1332/1332 (100%)	OprD_2	443/443 (100%)	100	intact - exact match		OprD intact	0	0		intact (blaPDC-19a)	intact (V126E) [NP_249115.1 ]	intact	intact (G957D, S1041E, V1042A)	intact [NP_252410.1]	intact	intact (G283E, M288R) [NP_252798.1]	Category agreement
287.1073_PA	AZPAE14859	GCA_000790035.1		SAMN03105558	Spain	PATRIC	ST640	99.7	133590	6527863	0.12	MIC	broth dilution	Sensititre, Thermo Fisher Scientific	Susceptible	complete (100%)	1326/1326 (100%)	OprD_5	441/441 (100%)	100	intact - exact match		OprD intact	0	0		intact (blaPDC-3)	intact [NP_249115.1 ]	intact	intact	intact (G71E, A186T) [NP_252410.1]	intact	intact [NP_252798.1]	Category agreement
287.1074_PA	AZPAE14858	GCA_000790025.1		SAMN03105557	France	PATRIC	ST1284	97.9	108324	6660551	0.25	MIC	broth dilution	Sensititre, Thermo Fisher Scientific	Susceptible	complete (100%)	1332/1332 (100%)	OprD_2	443/443 (100%)	100	intact - exact match		OprD intact	0	0		intact (blaPDC-39)	intact (A110T, V126E) [NP_249115.1 ]	intact	intact	intact (G71E, A145V, S209R) [NP_252410.1]	intact	intact (E114A, G283E, M288R) [NP_252798.1]	Category agreement
287.1075_PA	AZPAE14857	GCA_000789995.1		SAMN03105556	France	PATRIC	ST17	99.7	100477	6869309	0.12	MIC	broth dilution	Sensititre, Thermo Fisher Scientific	Susceptible	complete (100%)	1326/1326 (100%)	OprD_1	441/441 (100%)	100	intact - exact match		OprD intact	0	0		intact (blaPDC-8)	intact [NP_249115.1 ]	intact	intact	intact (G71E, S209R) [NP_252410.1]	intact	intact [NP_252798.1]	Category agreement
287.1076_PA	AZPAE14856	GCA_000789965.1		SAMN03105555	France	PATRIC	ST108	99.7	158820	6335571	0.12	MIC	broth dilution	Sensititre, Thermo Fisher Scientific	Susceptible	complete (100%)	1326/1326 (100%)	OprD_1	441/441 (100%)	100	intact - exact match		OprD intact	0	0		intact (blaPDC-5)	intact [NP_249115.1 ]	intact	intact	intact (G71E, S209R) [NP_252410.1]	intact	intact [NP_252798.1]	Category agreement
287.1078_PA	AZPAE14853	GCA_000789905.1		SAMN03105553	Brazil	PATRIC	ST277	100	148576	6829167	>32	MIC	broth dilution	Sensititre, Thermo Fisher Scientific	Resistant	complete (100%)	1330/1332 (99.85%)	OprD_6	318/443 (71.8%)	99.7	frameshift indel		OprD inactivated	1	1	blaSPM-1	intact (blaPDC-5)	intact [NP_249115.1 ]	intact	intact	intact (G71E, S209R) [NP_252410.1]	intact	intact [NP_252798.1]	Category agreement
287.1079_PA	AZPAE14852	GCA_000789845.1		SAMN03105552	Brazil	PATRIC	ST639	99.1	110118	6860603	32	MIC	broth dilution	Sensititre, Thermo Fisher Scientific	Resistant	complete (100%)	1322/1326 (99.7%)	OprD_5	435/441 (98.6%)	100	frameshift indel		OprD inactivated	1	0		intact (blaPDC-3)	intact (V126E) [NP_249115.1 ]	intact	intact	intact (G71E, S209R) [NP_252410.1]	intact (S32N)	intact (R112Q, G283E, M288R) [NP_252798.1]	Category agreement
287.1080_PA	AZPAE14851	GCA_000789835.1		SAMN03105551	France	PATRIC	ST395	98.8	119776	6617149	1	MIC	broth dilution	Sensititre, Thermo Fisher Scientific	Susceptible	complete (100%)	1326/1326 (100%)	OprD_1	441/441 (100%)	100	intact - exact match		OprD intact	0	0		intact (blaPDC-8)	intact [NP_249115.1 ]	intact	intact	intact (G71E) [NP_252410.1]	intact	intact [NP_252798.1]	Category agreement
287.1081_PA	AZPAE14850	GCA_000789785.1		SAMN03105550	France	PATRIC	ST253	100	130979	6729517	2	MIC	broth dilution	Sensititre, Thermo Fisher Scientific	Susceptible	complete (100%)	1171/1332 (87.91%)	OprD_2	389/443 (87.8%)	100	truncated		OprD inactivated	1	0		intact (blaPDC-34)	intact (V126E) [NP_249115.1 ]	intact	intact	intact (G71E, A145V, S209R) [NP_252410.1]	intact	intact (E114A, G283E, M288R) [NP_252798.1]	Major discrepancy
287.1082_PA	AZPAE14848	GCA_000789805.1		SAMN03105549	France	PATRIC	ST2625	99.4	99597	6252044	0.06	MIC	broth dilution	Sensititre, Thermo Fisher Scientific	Susceptible	complete (100%)	1326/1326 (100%)	OprD_1	441/441 (100%)	100	intact - exact match		OprD intact	0	0		intact (blaPDC-3)	intact (V126E) [NP_249115.1 ]	intact	intact	intact (G71E, S209R) [NP_252410.1]	intact	intact [NP_252798.1]	Category agreement
287.1083_PA	AZPAE14847	GCA_000789755.1		SAMN03105548	France	PATRIC	ST2715	100	186813	6345563	0.12	MIC	broth dilution	Sensititre, Thermo Fisher Scientific	Susceptible	complete (100%)	1326/1326 (100%)	OprD_1	441/441 (100%)	100	intact - exact match		OprD intact	0	0		intact (blaPDC-55)	intact (V126E, V132A) [NP_249115.1 ]	intact	intact	intact (G71E, S209R) [NP_252410.1]	intact	intact [NP_252798.1]	Category agreement
287.1084_PA	AZPAE14846	GCA_000789745.1		SAMN03105547	France	PATRIC	ST-	99.7	126703	6819636	32	MIC	broth dilution	Sensititre, Thermo Fisher Scientific	Resistant	complete (100%)	1325/1326 (99.92%)	OprD_5	363/441 (82.3%)	99.7	frameshift indel		OprD inactivated	1	0		intact (blaPDC-57)	intact (V126E) [NP_249115.1 ]	intact (G72D)	incomplete (89% coverage)	intact (G71E) [NP_252410.1]	intact	intact (G89S, A114E, E287G, R288Q, A290V) [WP_024915537.1]	Category agreement
287.1085_PA	AZPAE14845	GCA_000789705.1		SAMN03105546	Germany	PATRIC	ST253	98.6	92017	6621008	0.12	MIC	broth dilution	Sensititre, Thermo Fisher Scientific	Susceptible	complete (100%)	1332/1332 (100%)	OprD_2	443/443 (100%)	100	intact - exact match		OprD intact	0	0		intact (blaPDC-34)	intact (V126E) [NP_249115.1 ]	incomplete (54.2% coverage)	intact	intact (G71E, A145V, S209R) [NP_252410.1]	intact	intact (E114A, G283E, M288R) [NP_252798.1]	Category agreement
287.1086_PA	AZPAE14844	GCA_000789685.1		SAMN03105545	USA	PATRIC	ST27	99.1	183701	6732772	0.25	MIC	broth dilution	Sensititre, Thermo Fisher Scientific	Susceptible	complete (100%)	1326/1326 (100%)	OprD_1	441/441 (100%)	100	intact - exact match		OprD intact	0	0		intact (blaPDC-15)	intact (V126E, V132A) [NP_249115.1 ]	intact	intact	intact (G71E, S209R) [NP_252410.1]	intact	intact [NP_252798.1]	Category agreement
287.1087_PA	AZPAE14843	GCA_000789635.1		SAMN03105544	USA	PATRIC	ST235	97.3	204440	6737478	1	MIC	broth dilution	Sensititre, Thermo Fisher Scientific	Susceptible	complete (100%)	1332/1332 (100%)	OprD_2	443/443 (100%)	100	intact - exact match		OprD intact	0	0		intact (blaPDC-35)	intact (V126E) [NP_249115.1 ]	intact	intact (G957D, S1041E, V1042A)	intact (G71E, E153Q, S209R) [NP_252410.1]	intact (L153Q)	intact (G283E, M288R) [NP_252798.1]	Category agreement
287.1088_PA	AZPAE14842	GCA_000789625.1		SAMN03105543	USA	PATRIC	ST235	100	235250	6889407	1	MIC	broth dilution	Sensititre, Thermo Fisher Scientific	Susceptible	complete (100%)	1332/1332 (100%)	OprD_2	443/443 (100%)	100	intact - exact match		OprD intact	0	0		intact (blaPDC-35)	intact (V126E) [NP_249115.1 ]	intact	intact (G957D, S1041E, V1042A)	intact (G71E, E153Q, S209R) [NP_252410.1]	intact (L153Q)	intact (G283E, M288R) [NP_252798.1]	Category agreement
287.1089_PA	AZPAE14841	GCA_000789605.1		SAMN03105542	China	PATRIC	ST244	100	207746	6845205	0.5	MIC	broth dilution	Sensititre, Thermo Fisher Scientific	Susceptible	complete (100%)	1332/1332 (100%)	OprD_4	443/443 (100%)	100	intact - exact match		OprD intact	0	0		intact (blaPDC-1)	intact [NP_249115.1 ]	intact	intact	intact [NP_252410.1]	intact	intact [NP_252798.1]	Category agreement
287.1090_PA	AZPAE14840	GCA_000789555.1		SAMN03105541	China	PATRIC	ST1960	100	263817	7049244	2	MIC	broth dilution	Sensititre, Thermo Fisher Scientific	Susceptible	complete (100%)	1333/1332 (100.08%)	na			frameshift indel		OprD inactivated	1	0		intact (blaPDC-3)	incomplete (81.8% coverage) [NP_249115.1 ]	incomplete (70.3% coverage)	intact	intact (G71E, A186T) [NP_252410.1]	intact (G206S)	intact [NP_252798.1]	Major discrepancy
287.1091_PA	AZPAE14839	GCA_000794365.1		SAMN03105540	China	PATRIC	ST260	100	215580	6615080	16	MIC	broth dilution	Sensititre, Thermo Fisher Scientific	Resistant	complete (100%)	1334/1326 (100.6%)	OprD_11	390/441 (88.4%)	95.1	frameshift indel		OprD inactivated	1	0		intact (blaPDC-3)	intact (R83C) [NP_249115.1 ]	intact	intact (A479V)	intact (G71E, S209R) [NP_252410.1]	intact	intact [NP_252798.1]	Category agreement
287.1092_PA	AZPAE14838	GCA_000794335.1		SAMN03105539	China	PATRIC	ST767	100	166929	7113432	8	MIC	broth dilution	Sensititre, Thermo Fisher Scientific	Resistant	complete (100%)	1332/1332 (100%)	OprD_6	443/443 (100%)	100	intact - exact match		OprD intact	0	0		intact (blaPDC-5)	intact [NP_249115.1 ]	intact	intact	intact (G71E, S209R) [NP_252410.1]	intact	intact [NP_252798.1]	Very major discrepancy
287.1093_PA	AZPAE14837	GCA_000794325.1		SAMN03105538	China	PATRIC	ST111	99.7	192199	6449289	8	MIC	broth dilution	Sensititre, Thermo Fisher Scientific	Resistant	complete (100.48%)	1327/1326 (100.08%)	OprD_5	440/441 (99.8%)	100	frameshift indel		OprD inactivated	1	0		intact (blaPDC-3)	intact (V126E) [NP_249115.1 ]	intact	intact	intact (G71E) [NP_252410.1]	intact (R44H)	intact (A114E, E287G, R288Q, A290V) [WP_024915537.1]	Category agreement
287.1094_PA	AZPAE14836	GCA_000794305.1		SAMN03105537	China	PATRIC	ST162	99.4	242043	6438844	4	MIC	broth dilution	Sensititre, Thermo Fisher Scientific	Intermediate	complete (100%)	1332/1332 (100%)	OprD_6	443/443 (100%)	100	intact - exact match		OprD intact	0	0		intact (blaPDC-31)	intact (Q55P) [NP_249115.1 ]	intact	intact	intact (G71E, S209R) [NP_252410.1]	intact	intact (A114E, E287G, R288Q, A290V) [WP_024915537.1]	Not evaluated for intermediately resistant isolates
287.1095_PA	AZPAE14835	GCA_000794285.1		SAMN03105536	China	PATRIC	ST111	99.7	128832	6500090	8	MIC	broth dilution	Sensititre, Thermo Fisher Scientific	Resistant	complete (100%)	1326/1326 (100%)	OprD_5	441/441 (100%)	99.8	intact - missense mutation	S278P	OprD intact but rare AA substitution	0	0		intact (blaPDC-3)	intact (V126E) [NP_249115.1 ]	intact	intact	intact (G71E) [NP_252410.1]	intact (R44H)	intact (A114E, E287G, R288Q, A290V) [WP_024915537.1]	Very major discrepancy
287.1096_PA	AZPAE14834	GCA_000794245.1		SAMN03105535	Argentina	PATRIC	ST244	99.4	164815	6792091	8	MIC	broth dilution	Sensititre, Thermo Fisher Scientific	Resistant	complete (100%)	1332/1332 (100%)	OprD_4	443/443 (100%)	99.5	start loss	M1I	OprD inactivated	1	0		intact (blaPDC-1)	intact [NP_249115.1 ]	intact	intact	intact [NP_252410.1]	no hit	intact [NP_252798.1]	Category agreement
287.1097_PA	AZPAE14833	GCA_000794265.1		SAMN03105534	Argentina	PATRIC	ST244	100	226932	6876687	2	MIC	broth dilution	Sensititre, Thermo Fisher Scientific	Susceptible	complete (100%)	1332/1332 (100%)	OprD_4	443/443 (100%)	100	intact - exact match		OprD intact	0	0		intact (blaPDC-1)	intact [NP_249115.1 ]	intact	intact (N248S)	intact [NP_252410.1]	no hit	intact [NP_252798.1]	Category agreement
287.1098_PA	AZPAE14832	GCA_000794165.1		SAMN03105533	Argentina	PATRIC	ST111	99.4	81276	6543022	0.06	MIC	broth dilution	Sensititre, Thermo Fisher Scientific	Susceptible	complete (100%)	1326/1326 (100%)	OprD_5	441/441 (100%)	100	intact - exact match		OprD intact	0	0		intact (blaPDC-1)	intact [NP_249115.1 ]	intact	intact	intact (G71E, A186T) [NP_252410.1]	intact	intact [NP_252798.1]	Category agreement
287.1099_PA	AZPAE14831	GCA_000794175.1		SAMN03105532	Argentina	PATRIC	ST348	99.7	130382	7184792	0.5	MIC	broth dilution	Sensititre, Thermo Fisher Scientific	Susceptible	complete (100%)	1332/1332 (100%)	OprD_6	443/443 (100%)	100	intact - exact match		OprD intact	0	0		intact (blaPDC-5)	intact [NP_249115.1 ]	intact	intact	intact (G71E, S209R) [NP_252410.1]	intact	intact (R244W, G273E) [NP_252798.1]	Category agreement
287.1100_PA	AZPAE14830	GCA_000794185.1		SAMN03105531	Argentina	PATRIC	ST235	99.4	151694	6816534	2	MIC	broth dilution	Sensititre, Thermo Fisher Scientific	Susceptible	complete (100%)	1332/1332 (100%)	OprD_2	443/443 (100%)	100	intact - exact match		OprD intact	0	0		intact (blaPDC-35)	intact (V126E) [NP_249115.1 ]	intact	intact (G957D, S1041E, V1042A)	intact (G71E, E153Q, S209R) [NP_252410.1]	intact	intact (G283E, M288R) [NP_252798.1]	Category agreement
287.1101_PA	AZPAE14829	GCA_000794195.1		SAMN03105530	USA	PATRIC	ST308	99.7	184318	6995537	4	MIC	broth dilution	Sensititre, Thermo Fisher Scientific	Intermediate	complete (100%)	1332/1332 (100%)	OprD_2	443/443 (100%)	99.8	intact - missense mutation	L434R	OprD intact but rare AA substitution	0	0		intact (blaPDC-19a)	intact (V126E) [NP_249115.1 ]	intact	intact (G957D, S1041E, V1042A)	intact (G71E, D79E, S209R) [NP_252410.1]	intact	intact (G283E, M288R) [NP_252798.1]	Not evaluated for intermediately resistant isolates
287.1102_PA	AZPAE14828	GCA_000795385.1		SAMN03105529	USA	PATRIC	ST1858	100	160730	6872882	0.5	MIC	broth dilution	Sensititre, Thermo Fisher Scientific	Susceptible	complete (100%)	1332/1332 (100%)	OprD_7	443/443 (100%)	100	intact - exact match		OprD intact	0	0		intact (blaPDC-1)	intact [NP_249115.1 ]	intact	intact	intact (G71E, S209R) [NP_252410.1]	intact	intact [NP_252798.1]	Category agreement
287.1103_PA	AZPAE14827	GCA_000795365.1		SAMN03105528	USA	PATRIC	ST179	99.7	136398	7354112	16	MIC	broth dilution	Sensititre, Thermo Fisher Scientific	Resistant	complete (100%)	1326/1326 (100%)	OprD_1	441/441 (100%)	99.8	premature stop	W277*	OprD inactivated	1	0		intact (blaPDC-8)	intact [NP_249115.1 ]	intact	intact	intact (G71E, S209R) [NP_252410.1]	intact (T11N)	intact [NP_252798.1]	Category agreement
287.1104_PA	AZPAE14826	GCA_000795345.1		SAMN03105527	USA	PATRIC	ST308	100	168088	7108825	0.5	MIC	broth dilution	Sensititre, Thermo Fisher Scientific	Susceptible	complete (100%)	1332/1332 (100%)	OprD_2	443/443 (100%)	100	intact - exact match		OprD intact	0	0		intact (blaPDC-19a)	intact (R85H, V126E) [NP_249115.1 ]	intact	intact (G957D, S1041E, V1042A)	intact (G71E, D79E, S209R) [NP_252410.1]	intact	intact (G283E, M288R) [NP_252798.1]	Category agreement
287.1105_PA	AZPAE14825	GCA_000795325.1		SAMN03105526	Germany	PATRIC	ST-	99.4	204422	6426191	2	MIC	broth dilution	Sensititre, Thermo Fisher Scientific	Susceptible	complete (100%)	1326/1326 (100%)	OprD_1	441/441 (100%)	99.8	premature stop	W277*	OprD inactivated	1	0		intact (blaPDC-54)	intact [NP_249115.1 ]	intact	incomplete (81% coverage)	intact (G71E, A186T) [NP_252410.1]	intact	incomplete (95.3% coverage) [NP_252798.1]	Major discrepancy
287.1106_PA	AZPAE14824	GCA_000795305.1		SAMN03105525	Germany	PATRIC	ST395	99	131322	7034546	0.25	MIC	broth dilution	Sensititre, Thermo Fisher Scientific	Susceptible	complete (100%)	1326/1326 (100%)	OprD_1	441/441 (100%)	100	intact - exact match		OprD intact	0	0		intact (blaPDC-8)	intact [NP_249115.1 ]	intact	intact	intact (G71E) [NP_252410.1]	intact	intact [NP_252798.1]	Category agreement
287.1107_PA	AZPAE14823	GCA_000795285.1		SAMN03105524	Germany	PATRIC	ST155	100	203132	6849147	0.25	MIC	broth dilution	Sensititre, Thermo Fisher Scientific	Susceptible	complete (100%)	1326/1326 (100%)	OprD_1	441/441 (100%)	100	intact - exact match		OprD intact	0	0		intact (blaPDC-5)	intact [NP_249115.1 ]	intact	intact	intact (G71E, S209R) [NP_252410.1]	intact	intact [NP_252798.1]	Category agreement
287.1108_PA	AZPAE14822	GCA_000795265.1		SAMN03105523	Brazil	PATRIC	ST277	99.7	210078	6668034	8	MIC	broth dilution	Sensititre, Thermo Fisher Scientific	Resistant	complete (100%)	1330/1332 (99.85%)	OprD_6	318/443 (71.8%)	99.7	frameshift indel		OprD inactivated	1	0		intact (blaPDC-5)	intact [NP_249115.1 ]	intact	intact	no hit	intact	intact [NP_252798.1]	Category agreement
287.1109_PA	AZPAE14821	GCA_000795235.1		SAMN03105522	Brazil	PATRIC	ST277	100	299095	6811510	>32	MIC	broth dilution	Sensititre, Thermo Fisher Scientific	Resistant	complete (100%)	1330/1332 (99.85%)	OprD_6	318/443 (71.8%)	99.7	frameshift indel		OprD inactivated	1	1	blaSPM-1	intact (blaPDC-5)	intact [NP_249115.1 ]	intact	intact	intact (G71E, S209R) [NP_252410.1]	intact	intact [NP_252798.1]	Category agreement
287.1110_PA	AZPAE14820	GCA_000795225.1		SAMN03105521	Brazil	PATRIC	ST1122	99.1	210281	6364162	0.06	MIC	broth dilution	Sensititre, Thermo Fisher Scientific	Susceptible	complete (100%)	1326/1326 (100%)	OprD_1	441/441 (100%)	100	intact - exact match		OprD intact	0	0		intact (blaPDC-1)	intact [NP_249115.1 ]	intact	intact	intact (G71E, S209R) [NP_252410.1]	intact	intact [NP_252798.1]	Category agreement
287.1111_PA	AZPAE14819	GCA_000795205.1		SAMN03105520	Brazil	PATRIC	ST277	100	171550	6660543	>32	MIC	broth dilution	Sensititre, Thermo Fisher Scientific	Resistant	complete (100%)	1330/1332 (99.85%)	OprD_6	318/443 (71.8%)	99.7	frameshift indel		OprD inactivated	1	1	blaSPM-1	intact (blaPDC-5)	intact [NP_249115.1 ]	intact	intact	intact (G71E, S209R) [NP_252410.1]	intact	intact [NP_252798.1]	Category agreement
287.1112_PA	AZPAE14818	GCA_000795185.1		SAMN03105519	France	PATRIC	ST2714	99.4	268993	6303594	0.5	MIC	broth dilution	Sensititre, Thermo Fisher Scientific	Susceptible	complete (100%)	1332/1332 (100%)	OprD_4	443/443 (100%)	100	intact - exact match		OprD intact	0	0		intact (blaPDC-5)	intact [NP_249115.1 ]	intact	intact	intact (G71E, S209R) [NP_252410.1]	intact	stop loss [WP_024915537.1]	Category agreement
287.1113_PA	AZPAE14817	GCA_000795165.1		SAMN03105518	France	PATRIC	ST386	99.7	269341	6295916	0.25	MIC	broth dilution	Sensititre, Thermo Fisher Scientific	Susceptible	complete (100%)	1326/1326 (100%)	OprD_1	441/441 (100%)	100	intact - exact match		OprD intact	0	0		intact (blaPDC-8)	intact [NP_249115.1 ]	intact (D373E)	intact	intact (G71E) [NP_252410.1]	intact	intact [NP_252798.1]	Category agreement
287.1114_PA	AZPAE14816	GCA_000795145.1		SAMN03105517	France	PATRIC	ST671	100	166741	6738242	1	MIC	broth dilution	Sensititre, Thermo Fisher Scientific	Susceptible	complete (100%)	1326/1326 (100%)	OprD_3	441/441 (100%)	100	intact - exact match		OprD intact	0	0		intact (blaPDC-30)	intact [NP_249115.1 ]	intact	intact (S1041E, V1042A)	intact (G71E, S209R) [NP_252410.1]	intact	intact (E114A, I251V, G283E, M288R) [NP_252798.1]	Category agreement
287.1115_PA	AZPAE14815	GCA_000795115.1		SAMN03105516	France	PATRIC	ST395	100	224315	7030097	0.25	MIC	broth dilution	Sensititre, Thermo Fisher Scientific	Susceptible	complete (100%)	1326/1326 (100%)	OprD_1	441/441 (100%)	100	intact - exact match		OprD intact	0	0		intact (blaPDC-8)	intact [NP_249115.1 ]	intact	intact	intact (G71E) [NP_252410.1]	intact	intact [NP_252798.1]	Category agreement
287.1116_PA	AZPAE14814	GCA_000795105.1		SAMN03105515	France	PATRIC	ST395	99.4	268930	6843476	0.25	MIC	broth dilution	Sensititre, Thermo Fisher Scientific	Susceptible	complete (100%)	1326/1326 (100%)	OprD_1	441/441 (100%)	100	intact - exact match		OprD intact	0	0		intact (blaPDC-8)	intact [NP_249115.1 ]	intact	intact	intact (G71E) [NP_252410.1]	intact	intact [NP_252798.1]	Category agreement
287.1117_PA	AZPAE14813	GCA_000795085.1		SAMN03105514	India	PATRIC	ST1684	99.1	171071	6470062	0.5	MIC	broth dilution	Sensititre, Thermo Fisher Scientific	Susceptible	complete (100%)	1332/1332 (100%)	OprD_6	443/443 (100%)	100	intact - exact match		OprD intact	0	0		intact (blaPDC-5)	intact [NP_249115.1 ]	intact	intact	intact (G71E, S209R) [NP_252410.1]	intact	intact [NP_252798.1]	Category agreement
287.1118_PA	AZPAE14812	GCA_000795065.1		SAMN03105513	India	PATRIC	ST308	99.7	217578	7093737	0.06	MIC	broth dilution	Sensititre, Thermo Fisher Scientific	Susceptible	complete (100%)	1332/1332 (100%)	OprD_2	443/443 (100%)	100	intact - exact match		OprD intact	0	0		intact (blaPDC-19a)	intact (R85L, V126E) [NP_249115.1 ]	incomplete (56.2% coverage)	intact (G957D, S1041E, V1042A)	intact (G71E, D79E, S209R) [NP_252410.1]	intact	intact (G283E, M288R) [NP_252798.1]	Category agreement
287.1119_PA	AZPAE14811	GCA_000795045.1		SAMN03105512	India	PATRIC	ST233	99.1	160181	6981966	>32	MIC	broth dilution	Sensititre, Thermo Fisher Scientific	Resistant	complete (100%)	907/1326 (68.4%)	OprD_1	302/441 (68.5%)	100	truncated		OprD inactivated	1	1	blaVIM-2	intact (blaPDC-3)	intact [NP_249115.1 ]	intact	intact	intact (G71E, E153D, A186T) [NP_252410.1]	intact	intact [NP_252798.1]	Category agreement
287.1120_PA	AZPAE14810	GCA_000795025.1		SAMN03105511	India	PATRIC	ST132	100	169858	6316519	0.12	MIC	broth dilution	Sensititre, Thermo Fisher Scientific	Susceptible	complete (100%)	1326/1326 (100%)	OprD_1	441/441 (100%)	100	intact - exact match		OprD intact	0	0		intact (blaPDC-3)	intact [NP_249115.1 ]	intact	intact	intact (G71E, S209R) [NP_252410.1]	intact	intact (A114E, E287G, R288Q, A290V) [WP_024915537.1]	Category agreement
287.1121_PA	AZPAE14809	GCA_000794995.1		SAMN03105510	India	PATRIC	ST385	100	269143	6210274	0.12	MIC	broth dilution	Sensititre, Thermo Fisher Scientific	Susceptible	complete (100%)	1326/1326 (100%)	OprD_1	441/441 (100%)	100	intact - exact match		OprD intact	0	0		intact (blaPDC-5)	intact (G77E, V126E) [NP_249115.1 ]	incomplete (55.2% coverage)	no hit	intact (G71E, S209R) [NP_252410.1]	intact	intact [NP_252798.1]	Category agreement
287.1122_PA	AZPAE14732	GCA_000794985.1		SAMN03105509	USA	PATRIC	ST235	99.4	86212	6793558	16	MIC	broth dilution	Sensititre, Thermo Fisher Scientific	Resistant	complete (100%)	829/1332 (62.24%)	OprD_2	275/443 (62.1%)	100	truncated		OprD inactivated	1	0		intact (blaPDC-35)	intact (V126E) [NP_249115.1 ]	intact	intact (G957D, S1041E, V1042A)	intact (G71E, E153Q, S209R) [NP_252410.1]	intact	intact (G283E, M288R) [NP_252798.1]	Category agreement
287.1123_PA	AZPAE14731	GCA_000794965.1		SAMN03105508	Italy	PATRIC	ST-	99.4	135741	6231966	16	MIC	broth dilution	Sensititre, Thermo Fisher Scientific	Resistant	complete (100%)	1326/1326 (100%)	OprD_1	441/441 (100%)	100	intact - exact match		OprD intact	0	0		incomplete (86%)	intact [NP_249115.1 ]	intact (D373E)	intact	intact (G71E, S209R) [NP_252410.1]	intact	intact [NP_252798.1]	Very major discrepancy
287.1124_PA	AZPAE14730	GCA_000794945.1		SAMN03105507	Italy	PATRIC	ST235	100	104663	6865760	32	MIC	broth dilution	Sensititre, Thermo Fisher Scientific	Resistant	complete (100%)	1332/1332 (100%)	OprD_2	443/443 (100%)	99.8	intact - missense mutation	S278P	OprD intact but rare AA substitution	0	1	blaFIM-1	intact (blaPDC-35)	intact (K44M, V126E) [NP_249115.1 ]	intact	incomplete (64.3% coverage)	intact (G71E, E153Q, S209R) [NP_252410.1]	intact	intact (G283E, M288R) [NP_252798.1]	Category agreement
287.1125_PA	AZPAE14729	GCA_000794925.1		SAMN03105506	Italy	PATRIC	ST111	99.7	108158	7015575	>32	MIC	broth dilution	Sensititre, Thermo Fisher Scientific	Resistant	complete (100%)	1325/1326 (99.92%)	OprD_5	365/441 (82.8%)	99.7	frameshift indel		OprD inactivated	1	1	blaVIM-2	intact (blaPDC-3)	intact (V126E) [NP_249115.1 ]	intact	intact	intact (G71E) [NP_252410.1]	intact	intact (A114E, E287G, R288Q, A290V) [WP_024915537.1]	Category agreement
287.1126_PA	AZPAE14728	GCA_000794905.1		SAMN03105505	USA	PATRIC	ST111	99.7	80934	7356424	16	MIC	broth dilution	Sensititre, Thermo Fisher Scientific	Resistant	complete (100%)	1325/1326 (99.92%)	OprD_5	398/441 (90.2%)	100	frameshift indel		OprD inactivated	1	0		intact (blaPDC-3)	intact (V126E) [NP_249115.1 ]	intact	intact	intact (G71E) [NP_252410.1]	intact	intact (A114E, E287G, R288Q, A290V) [WP_024915537.1]	Category agreement
287.1127_PA	AZPAE14727	GCA_000794885.1		SAMN03105504	USA	PATRIC	ST111	99.1	101034	7362494	16	MIC	broth dilution	Sensititre, Thermo Fisher Scientific	Resistant	complete (100%)	1325/1326 (99.92%)	OprD_5	398/441 (90.2%)	100	frameshift indel		OprD inactivated	1	0		intact (blaPDC-3)	intact (V126E) [NP_249115.1 ]	intact	intact	intact (G71E) [NP_252410.1]	intact	intact (A114E, E287G, R288Q, A290V) [WP_024915537.1]	Category agreement
287.1128_PA	AZPAE14726	GCA_000794865.1		SAMN03105503	USA	PATRIC	ST235	100	97759	6885273	2	MIC	broth dilution	Sensititre, Thermo Fisher Scientific	Susceptible	complete (100%)	1332/1332 (100%)	OprD_2	443/443 (100%)	100	intact - exact match		OprD intact	0	0		intact (blaPDC-35)	intact (V126E) [NP_249115.1 ]	intact	intact (G957D, S1041E, V1042A)	intact (G71E, E153Q, S209R) [NP_252410.1]	incomplete (97.7% coverage)	intact (G283E, M288R) [NP_252798.1]	Category agreement
287.1129_PA	AZPAE14725	GCA_000794845.1		SAMN03105502	USA	PATRIC	ST17	100	153640	6802459	1	MIC	broth dilution	Sensititre, Thermo Fisher Scientific	Susceptible	complete (100%)	1326/1326 (100%)	OprD_1	441/441 (100%)	100	intact - exact match		OprD intact	0	0		intact (blaPDC-8)	intact [NP_249115.1 ]	intact	intact	intact (G71E, S209R) [NP_252410.1]	intact (L201Q)	intact [NP_252798.1]	Category agreement
287.1130_PA	AZPAE14724	GCA_000795865.1		SAMN03105501	Italy	PATRIC	ST111	100	100659	7091089	>32	MIC	broth dilution	Sensititre, Thermo Fisher Scientific	Resistant	no hit	499/1326 (37.63%)	na			truncated		OprD inactivated	1	1	blaVIM-2	intact (blaPDC-3)	intact (V126E) [NP_249115.1 ]	intact	intact	intact (G71E) [NP_252410.1]	intact	intact (A114E, E287G, R288Q, A290V) [WP_024915537.1]	Category agreement
287.1131_PA	AZPAE14723	GCA_000795705.1		SAMN03105500	Italy	PATRIC	ST235	100	106219	6639036	8	MIC	broth dilution	Sensititre, Thermo Fisher Scientific	Resistant	complete (100%)	1332/1332 (100%)	OprD_2	443/443 (100%)	100	intact - exact match		OprD intact	0	0		intact (blaPDC-35)	intact (V126E) [NP_249115.1 ]	intact	intact (G957D, S1041E, V1042A)	intact (G71E, E153Q, S209R) [NP_252410.1]	incomplete (74.6% coverage)	intact (G283E, M288R) [NP_252798.1]	Very major discrepancy
287.1132_PA	AZPAE14722	GCA_000796645.1		SAMN03105499	Italy	PATRIC	ST175	99.1	176499	6781659	16	MIC	broth dilution	Sensititre, Thermo Fisher Scientific	Resistant	complete (100%)	1327/1326 (100.08%)	OprD_1	399/441 (90.5%)	100	frameshift indel		OprD inactivated	1	0		intact (blaPDC-1)	intact [NP_249115.1 ]	intact	intact	intact (G71E, A186T) [NP_252410.1]	intact	intact [NP_252798.1]	Category agreement
287.1133_PA	AZPAE14721	GCA_000796245.1		SAMN03105498	Colombia	PATRIC	ST235	100	154935	6867543	>32	MIC	broth dilution	Sensititre, Thermo Fisher Scientific	Resistant	complete (100%)	1332/1332 (100%)	OprD_2	443/443 (100%)	100	intact - exact match		OprD intact	0	1	blaKPC-2	intact (blaPDC-35)	intact (V126E) [NP_249115.1 ]	intact	intact (G957D, S1041E, V1042A)	intact (G71E, E153Q, S209R) [NP_252410.1]	incomplete (56.3% coverage)	intact (G283E, M288R) [NP_252798.1]	Category agreement
287.1134_PA	AZPAE14720	GCA_000795955.1		SAMN03105497	Colombia	PATRIC	ST235	99.1	85199	6813733	>32	MIC	broth dilution	Sensititre, Thermo Fisher Scientific	Resistant	complete (100%)	1332/1332 (100%)	OprD_2	443/443 (100%)	100	intact - exact match		OprD intact	0	1	blaKPC-2	intact (blaPDC-35)	intact (V126E) [NP_249115.1 ]	intact	intact (G957D, S1041E, V1042A)	intact (G71E, E153Q, S209R) [NP_252410.1]	incomplete (56.3% coverage)	intact (G283E, M288R) [NP_252798.1]	Category agreement
287.1135_PA	AZPAE14719	GCA_000797025.1		SAMN03105496	Colombia	PATRIC	ST235	100	92164	6855346	>32	MIC	broth dilution	Sensititre, Thermo Fisher Scientific	Resistant	complete (100%)	1332/1332 (100%)	OprD_2	443/443 (100%)	100	intact - exact match		OprD intact	0	1	blaKPC-2	intact (blaPDC-35)	intact (V126E) [NP_249115.1 ]	intact	intact (G957D, S1041E, V1042A)	intact (G71E, E153Q, S209R) [NP_252410.1]	incomplete (56.3% coverage)	intact (G283E, M288R) [NP_252798.1]	Category agreement
287.1136_PA	AZPAE14718	GCA_000795905.1		SAMN03105495	USA	PATRIC	ST233	99.1	80494	6910404	4	MIC	broth dilution	Sensititre, Thermo Fisher Scientific	Intermediate	complete (100%)	1326/1326 (100%)	OprD_1	441/441 (100%)	100	intact - exact match		OprD intact	0	1	blaVIM-2	intact (blaPDC-3)	intact [NP_249115.1 ]	intact	intact	intact (G71E, E153D, A186T) [NP_252410.1]	intact	intact [NP_252798.1]	Not evaluated for intermediately resistant isolates
287.1137_PA	AZPAE14717	GCA_000796605.1		SAMN03105494	USA	PATRIC	ST-	98.8	141849	7039359	4	MIC	broth dilution	Sensititre, Thermo Fisher Scientific	Intermediate	complete (100%)	1326/1326 (100%)	OprD_1	441/441 (100%)	100	intact - exact match		OprD intact	0	0		intact (blaPDC-3)	intact [NP_249115.1 ]	intact	intact	intact (G71E) [NP_252410.1]	intact	intact [NP_252798.1]	Not evaluated for intermediately resistant isolates
[truncated: 978 more rows]

## Sheet: S3
Supplementary Table S3: Genomic events leading to the detection of incomplete oprD promoter regions.
Accession	PorinPredict: oprD promoter integrity (alignment coverage)	Manual investigation of oprD
GCF_009727135	incomplete (57.14%)	ISPsp2 insertion
GCF_001450425	incomplete (59.05%)	ISPst7 insertion
GCF_002312275	incomplete (68.1%)	ISPpu1 insertion
GCF_006704775	incomplete (68.1%)	ISPpu21 insertion
GCF_008244545	incomplete (68.1%)	IS5 family insertion
[truncated: 4 more rows]

## Sheet: S4
Supplementary Table S4: Sequences genome-wide-significantly associated with OprD-loss (DGBWAS).
[truncated: 129 more rows]
